# Supplementary material for: Potentially inappropriate medication use among geriatric patients in primary care setting: A cross-sectional study using the Beers, STOPP, FORTA and MAI criteria
Source: PLoS One. 2019 Jun 13;14(6):e0218174. doi: 10.1371/journal.pone.0218174 (PMC6563997; doi:10.1371/journal.pone.0218174)
Supplement: S1 Dataset — (XLSX) [file pone.0218174.s001.xlsx]

## Sheet: Raw Data 1 Excel
Age	Gender	Education	Residence	TobaccoUse	Smokingnumber	Smokingyears	Smokingneverstopped	Hypertension	IHD	CHF	Diabetes	Dyslipidemia	Asthma	COPD	CKD	RA	OA	Osteoporosis	Depression	TyeofDisease	Others	NumberofDiseases	Numberofmedications	BeersNumberofdrugs	STOPPnumberofdrugs	STARTnumberofdrugs	EurofortaCorD	EuroFortaCdrugs	EurofortaNumberofCdrugs	EuroFortaDdrugs	PatientsWithCorD	EuroFortaNumberDdrugs	RecodedBeersCriteria	RecodedSTOPPCriter	RecordedSTARTCriteria	RecodedMAIPatientscore	MAIScorePatient	RecodedAge2	RecodedEducation2	RecodedEducation1	RecodedAge1	RecodedNumberdiseases	RecodedNumberMedication
76	2	4	2	1	0	0	0	1	0	0	1	0	1	0	0	0	0	1	0	1	0	4	5	0	0	1	0	0	0	0	0	0	0	0	1	0	0	2	3	2	2	2	2
80	2	2	2	1	0	0	0	1	0	0	0	0	0	0	0	0	0	0	0	1	0	1	1	0	0	0	1	0	0	1	0	1	0	0	0	1	3	2	2	1	2	1	1
70	2	2	2	1	0	0	0	1	0	0	1	0	0	0	0	0	0	0	0	1	0	2	5	0	1	0	0	0	0	0	0	0	0	1	0	1	7	1	2	1	1	1	2
66	2	4	2	1	0	0	0	1	0	0	1	1	0	0	0	0	0	0	0	1	0	3	7	0	1	0	0	0	0	0	0	0	0	1	0	1	7	1	3	2	1	2	2
80	1	2	2	1	0	0	0	1	1	0	1	1	0	0	0	0	0	1	0	1	0	5	9	0	1	1	0	0	0	0	0	0	0	1	1	1	7	2	2	1	2	2	2
72	1	2	2	1	0	0	0	1	0	0	0	1	0	0	0	0	0	0	0	1	0	2	4	0	2	1	0	0	0	0	0	0	0	1	1	1	10	1	2	1	1	1	1
69	1	4	2	1	0	0	0	1	0	0	1	0	0	0	0	0	0	0	0	1	0	2	6	0	1	0	0	0	0	0	0	0	0	1	0	1	7	1	3	2	1	1	2
66	1	4	2	1	0	0	1	1	0	0	0	0	0	0	0	0	0	0	0	1	0	1	2	0	1	0	0	0	0	0	0	0	0	1	0	1	7	1	3	2	1	1	1
78	2	2	2	1	0	0	0	1	1	0	0	1	0	0	0	0	0	0	0	1	0	3	7	1	1	0	1	1	1	0	0	0	1	1	0	1	9	2	2	1	2	2	2
76	2	1	2	1	0	0	0	1	0	0	1	1	0	0	0	0	0	0	0	1	0	3	5	0	0	0	0	0	0	0	0	0	0	0	0	0	0	2	1	1	2	2	2
67	1	3	3	1	0	0	1	1	0	0	0	1	0	0	0	0	0	0	0	1	0	3	4	0	1	0	0	0	0	0	0	0	0	1	0	1	10	1	3	2	1	2	1
72	2	2	3	1	0	0	0	1	0	0	0	0	0	0	0	0	0	0	0	1	1	4	4	1	0	1	0	0	0	0	0	0	1	0	1	0	0	1	2	1	1	2	1
73	1	4	3	1	0	0	1	1	0	0	0	1	0	0	0	0	0	0	0	1	1	4	5	1	0	0	0	0	0	0	0	0	1	0	0	1	14	1	3	2	1	2	2
80	2	1	3	1	0	0	0	1	0	0	1	1	0	0	0	0	1	1	0	1	0	5	11	1	1	0	1	1	1	0	0	0	1	1	0	1	19	2	1	1	2	2	2
75	1	1	3	2	40	50	2	1	0	0	0	0	0	0	0	0	0	0	0	1	0	1	1	0	0	0	0	0	0	0	0	0	0	0	0	0	0	2	1	1	2	1	1
72	2	1	2	1	0	0	0	1	1	0	1	1	1	0	0	0	0	0	0	1	0	5	10	0	1	1	0	0	0	0	0	0	0	1	1	1	13	1	1	1	1	2	2
74	2	2	2	1	0	0	0	0	0	0	0	0	0	0	0	1	0	1	0	1	0	1	6	2	1	1	1	0	0	1	0	1	1	1	1	0	0	1	2	1	1	1	2
92	2	1	2	1	0	0	0	1	0	0	1	0	0	0	0	0	0	0	0	0	0	2	5	0	1	0	0	0	0	0	0	0	0	1	0	1	10	3	1	1	2	1	2
79	1	4	2	1	0	0	0	1	0	1	1	1	0	0	1	0	0	0	0	1	0	5	7	0	1	0	0	0	0	0	0	0	0	1	0	1	7	2	3	2	2	2	2
65	2	5	2	1	0	0	0	0	0	0	0	0	0	0	0	0	1	0	0	0	1	3	3	1	0	0	1	0	0	1	0	1	1	0	0	0	0	1	3	2	1	2	1
71	1	4	1	1	0	0	0	1	0	0	0	0	0	0	0	0	0	0	0	1	0	1	4	1	2	0	1	0	0	1	0	1	1	1	0	1	7	1	3	2	1	1	1
68	1	4	1	1	0	0	0	1	0	0	0	0	0	0	0	0	1	0	0	1	1	5	5	0	1	0	1	0	0	1	0	1	0	1	0	1	7	1	3	2	1	2	2
89	1	1	1	1	0	0	0	1	0	0	0	1	1	0	0	0	0	0	0	1	0	4	11	1	0	0	1	1	1	1	1	2	1	0	0	1	12	3	1	1	2	2	2
82	2	1	1	1	0	0	0	1	0	1	0	1	0	0	0	0	0	0	0	1	0	3	6	1	0	1	0	0	0	0	0	0	1	0	1	1	3	2	1	1	2	2	2
74	2	2	1	1	0	0	0	1	0	0	0	1	0	0	0	0	0	0	0	1	0	2	4	0	2	0	0	0	0	0	0	0	0	1	0	0	0	1	2	1	1	1	1
80	2	1	1	1	0	0	0	1	0	0	1	1	0	0	0	0	0	0	0	1	0	3	10	2	2	0	0	0	0	0	0	0	1	1	0	1	17	2	1	1	2	2	2
69	2	1	1	1	0	0	0	1	0	0	0	0	0	0	0	0	0	0	0	1	0	1	5	0	0	0	1	0	0	1	0	1	0	0	0	1	5	1	1	1	1	1	2
69	1	4	1	1	0	0	0	1	0	0	1	1	0	0	0	0	0	0	0	1	0	3	4	1	1	0	0	0	0	0	0	0	1	1	0	1	10	1	3	2	1	2	1
65	2	4	1	1	0	0	0	0	0	0	1	0	1	0	0	0	0	0	0	0	0	2	10	0	1	0	0	0	0	0	0	0	0	1	0	1	9	1	3	2	1	1	2
96	1	1	1	1	0	0	0	1	0	0	0	0	0	0	1	0	0	0	0	1	0	2	3	1	1	0	0	0	0	0	0	0	1	1	0	1	7	3	1	1	2	1	1
69	2	1	2	1	0	0	0	1	1	0	1	1	0	0	0	0	0	1	0	1	0	5	10	2	1	0	0	0	0	0	0	0	1	1	0	1	4	1	1	1	1	2	2
73	2	2	2	1	0	0	0	1	0	0	0	1	0	0	0	0	0	0	0	1	0	2	6	2	1	0	0	0	0	0	0	0	1	1	0	1	11	1	2	1	1	1	2
74	2	1	2	1	0	0	0	1	0	0	1	1	1	0	0	0	0	1	0	1	1	7	9	2	1	3	1	0	0	1	0	1	1	1	1	1	5	1	1	1	1	2	2
75	1	1	2	1	0	0	0	1	1	0	0	1	0	0	0	0	0	0	0	1	1	5	7	2	0	0	1	1	1	0	0	0	1	0	0	1	2	2	1	1	2	2	2
78	2	1	1	1	0	0	0	1	0	0	1	0	0	0	0	0	1	0	0	1	0	4	6	1	2	0	0	0	0	0	0	0	1	1	0	1	2	2	1	1	2	2	2
77	2	1	1	1	0	0	0	1	1	0	1	1	0	0	0	0	0	1	0	1	1	7	7	0	1	4	0	0	0	0	0	0	0	1	1	1	7	2	1	1	2	2	2
68	2	3	1	1	0	0	0	1	0	0	1	0	1	0	0	0	1	1	0	1	1	6	14	1	1	0	1	0	0	1	0	1	1	1	0	1	2	1	3	2	1	2	2
75	2	2	1	1	0	0	0	1	1	0	1	1	0	0	0	0	0	1	0	1	0	5	9	0	3	4	1	1	1	0	0	0	0	1	1	1	10	2	2	1	2	2	2
80	2	1	2	1	0	0	0	1	0	0	1	1	0	0	0	0	0	0	0	1	0	3	6	2	0	0	0	0	0	0	0	0	1	0	0	0	0	2	1	1	2	2	2
82	1	2	2	1	0	0	1	1	1	0	1	1	0	0	0	0	0	0	0	1	1	6	7	1	0	0	0	0	0	0	0	0	1	0	0	0	0	2	2	1	2	2	2
72	2	1	3	1	0	0	0	1	0	0	1	1	0	0	0	0	0	0	0	1	1	5	10	0	1	0	0	0	0	0	0	0	0	1	0	1	9	1	1	1	1	2	2
70	2	1	3	1	0	0	0	1	0	0	1	0	0	0	0	0	1	0	0	1	0	3	10	2	1	0	1	0	0	1	0	2	1	1	0	1	2	1	1	1	1	2	2
66	2	1	3	1	0	0	0	1	1	0	1	1	0	0	0	0	0	0	1	1	1	6	11	3	1	0	0	0	0	0	0	0	1	1	0	0	0	1	1	1	1	2	2
67	1	1	3	1	0	0	1	1	1	0	1	0	0	0	0	0	0	0	0	1	0	3	6	1	0	1	1	0	0	1	0	1	1	0	1	1	3	1	1	1	1	2	2
65	1	2	3	1	0	0	0	0	0	0	1	0	0	0	0	0	0	0	0	0	0	1	2	0	1	0	1	1	1	0	0	0	0	1	0	0	0	1	2	1	1	1	1
86	1	1	3	1	0	0	0	1	0	0	0	0	0	0	0	0	0	0	0	1	0	1	2	0	0	0	0	0	0	0	0	0	0	0	0	0	0	3	1	1	2	1	1
76	2	1	3	1	0	0	0	0	0	0	1	1	0	0	0	0	0	0	0	1	1	3	7	1	1	0	1	0	0	1	0	1	1	1	0	1	22	2	1	1	2	2	2
69	2	1	3	1	0	0	0	1	0	0	1	0	0	0	0	0	0	1	0	1	1	5	10	2	1	2	1	0	0	1	0	1	1	1	1	1	11	1	1	1	1	2	2
66	2	2	3	1	0	0	0	1	0	0	1	1	1	0	0	0	0	1	0	1	1	7	15	1	2	2	1	0	0	1	0	1	1	1	1	1	13	1	2	1	1	2	2
70	2	1	3	1	0	0	0	1	1	0	1	0	1	0	0	0	0	0	1	1	0	6	14	2	2	0	1	1	1	0	0	0	1	1	0	1	9	1	1	1	1	2	2
65	2	1	3	1	0	0	0	1	1	0	1	1	0	0	0	0	0	0	1	1	0	5	8	1	1	1	0	0	0	0	0	0	1	1	1	1	18	1	1	1	1	2	2
66	1	3	1	1	0	0	0	0	0	0	1	1	1	0	0	0	0	0	0	1	0	3	5	0	0	0	0	0	0	0	0	0	0	0	0	0	0	1	3	2	1	2	2
77	1	4	1	1	0	0	0	0	0	0	0	0	0	0	0	0	0	0	0	0	1	3	5	1	0	0	1	1	1	0	0	0	1	0	0	1	11	2	3	2	2	2	2
69	2	2	1	1	0	0	0	0	0	0	1	0	0	0	0	0	0	0	0	0	0	1	1	0	0	0	0	0	0	0	0	0	0	0	0	0	0	1	2	1	1	1	1
85	2	1	1	1	0	0	0	0	1	1	1	0	1	0	0	0	0	0	1	0	0	6	10	2	2	0	1	0	0	1	0	1	1	1	0	1	8	3	1	1	2	2	2
77	1	1	3	1	0	0	0	1	1	0	1	0	0	0	0	0	0	0	0	1	1	5	8	4	2	0	1	0	0	1	0	2	1	1	0	0	0	2	1	1	2	2	2
77	2	1	3	1	0	0	0	0	0	0	1	1	0	0	0	0	0	0	1	1	0	3	6	1	3	0	1	1	1	0	0	0	1	1	0	1	4	2	1	1	2	2	2
79	2	1	3	1	0	0	0	0	0	0	1	0	0	0	0	1	0	0	0	0	0	2	5	1	3	1	1	0	0	1	0	1	1	1	1	1	21	2	1	1	2	1	2
68	2	1	3	1	0	0	0	1	0	0	1	0	0	0	0	0	0	0	0	1	0	2	8	1	1	0	0	0	0	0	0	0	1	1	0	1	10	1	1	1	1	1	2
71	2	4	3	1	0	0	0	1	0	0	1	0	0	0	1	0	0	0	0	1	1	4	8	1	0	1	1	0	0	1	0	1	1	0	1	1	3	1	3	2	1	2	2
76	1	1	3	1	0	0	1	1	0	0	1	1	0	0	0	0	0	0	0	1	0	3	7	1	2	0	1	1	1	0	0	0	1	1	0	1	11	2	1	1	2	2	2
67	2	1	3	1	0	0	0	1	0	0	1	0	0	0	0	0	1	0	0	1	0	3	7	2	3	0	1	1	1	0	0	0	1	1	0	1	9	1	1	1	1	2	2
66	2	1	3	1	0	0	0	0	0	0	1	0	0	0	0	0	0	0	0	0	0	1	3	0	2	0	1	1	1	0	0	0	0	1	0	1	13	1	1	1	1	1	1
71	2	1	3	1	0	0	0	1	0	0	1	0	0	0	0	0	0	0	0	1	1	4	8	0	1	0	0	0	0	0	0	0	0	1	0	1	7	1	1	1	1	2	2
78	2	1	3	1	0	0	0	0	0	0	1	0	0	0	0	0	0	0	0	0	1	3	5	1	1	0	0	0	0	0	0	0	1	1	0	1	5	2	1	1	2	2	2
74	1	1	3	1	0	0	1	0	0	0	1	0	0	0	0	0	0	0	0	0	1	3	6	2	2	0	1	0	0	1	0	2	1	1	0	1	5	1	1	1	1	2	2
80	2	1	3	1	0	0	0	1	0	0	0	0	0	0	0	0	0	0	0	1	1	3	2	1	1	1	1	0	0	1	0	2	1	1	1	1	4	2	1	1	2	2	1
81	1	1	3	1	0	0	0	1	0	0	0	0	0	0	0	0	0	0	0	1	0	1	1	0	0	0	0	0	0	0	0	0	0	0	0	0	0	2	1	1	2	1	1
74	2	1	3	1	0	0	0	1	0	0	1	1	0	0	0	0	0	1	0	1	1	6	7	1	0	1	1	0	0	1	0	1	1	0	1	1	6	1	1	1	1	2	2
80	2	1	3	1	0	0	0	1	1	0	1	0	0	0	0	0	0	0	0	1	0	3	6	1	0	1	0	0	0	0	0	0	1	0	1	0	0	2	1	1	2	2	2
68	2	1	3	1	0	0	0	1	0	0	1	1	0	0	0	0	0	0	0	1	0	4	11	1	3	0	1	1	1	0	0	0	1	1	0	1	14	1	1	1	1	2	2
70	2	1	3	1	0	0	0	1	0	1	0	1	0	0	0	0	0	0	0	1	1	5	5	1	1	1	1	1	1	0	0	0	1	1	1	1	4	1	1	1	1	2	2
72	2	1	3	1	0	0	0	1	0	0	1	1	0	0	0	0	0	0	0	1	0	3	5	0	0	0	0	0	0	0	0	0	0	0	0	1	2	1	1	1	1	2	2
79	1	1	3	1	0	0	0	1	0	0	0	0	0	0	0	0	0	0	0	1	0	1	2	0	0	0	0	0	0	0	0	0	0	0	0	0	0	2	1	1	2	1	1
66	2	1	3	1	0	0	0	1	0	0	1	0	0	0	0	0	0	0	0	1	0	2	5	0	0	0	1	0	0	1	0	1	0	0	0	1	3	1	1	1	1	1	2
77	2	1	3	1	0	0	0	1	0	0	1	1	0	0	0	0	0	0	1	1	0	4	6	1	3	1	1	1	1	0	0	0	1	1	1	1	14	2	1	1	2	2	2
73	2	1	3	1	0	0	0	1	0	0	0	1	0	0	0	0	0	0	0	1	0	3	5	0	1	3	0	0	0	0	0	0	0	1	1	1	7	1	1	1	1	2	2
76	1	2	3	1	0	0	0	1	0	0	0	0	0	0	0	0	0	0	0	1	0	1	2	0	0	0	0	0	0	0	0	0	0	0	0	0	0	2	2	1	2	1	1
77	1	4	3	1	0	0	0	1	0	0	0	1	0	0	0	0	0	0	0	1	0	2	5	0	2	0	1	0	0	1	0	1	0	1	0	1	9	2	3	2	2	1	2
76	1	4	3	1	0	0	0	1	0	0	0	0	0	0	0	0	0	0	0	1	0	1	3	0	0	0	0	0	0	0	0	0	0	0	0	0	0	2	3	2	2	1	1
73	2	1	3	1	0	0	0	1	0	0	0	0	0	0	0	0	0	0	0	1	0	1	2	1	1	0	0	0	0	0	0	0	1	1	0	1	7	1	1	1	1	1	1
77	1	2	3	1	0	0	0	1	0	0	0	0	0	0	0	0	0	0	0	1	0	1	3	0	2	0	0	0	0	0	0	0	0	1	0	1	2	2	2	1	2	1	1
72	2	1	3	1	0	0	0	1	0	0	0	1	0	0	0	0	0	1	0	1	0	2	8	1	2	1	1	1	1	1	1	2	1	1	1	1	6	1	1	1	1	1	2
72	1	2	3	1	0	0	1	0	0	0	1	1	0	0	0	0	0	0	0	1	0	2	4	2	1	0	0	0	0	0	0	0	1	1	0	1	3	1	2	1	1	1	1
80	1	4	3	1	0	0	0	1	0	0	0	0	0	0	0	0	0	0	0	1	1	3	4	2	1	0	0	0	0	0	0	0	1	1	0	1	5	2	3	2	2	2	1
79	1	2	3	1	0	0	0	1	0	0	1	1	0	0	0	0	0	0	0	1	0	3	5	0	2	1	1	1	1	0	0	0	0	1	1	1	7	2	2	1	2	2	2
66	2	1	3	1	0	0	0	0	0	0	0	0	1	0	0	0	0	0	0	0	0	1	2	0	0	0	0	0	0	0	0	0	0	0	0	1	4	1	1	1	1	1	1
72	1	1	4	1	0	0	0	0	0	0	1	0	0	0	0	0	0	0	0	0	0	1	2	0	1	0	0	0	0	0	0	0	0	1	0	1	7	1	1	1	1	1	1
66	1	3	4	1	0	0	0	0	0	0	0	0	1	0	0	0	0	0	0	0	1	3	3	0	0	0	0	0	0	0	0	0	0	0	0	0	0	1	3	2	1	2	1
74	1	1	4	1	0	0	0	1	0	0	1	0	0	0	0	0	0	0	0	1	0	2	5	1	2	0	1	0	0	1	0	2	1	1	0	1	10	1	1	1	1	1	2
69	1	1	4	1	0	0	0	0	0	0	1	0	0	0	0	0	0	0	0	0	0	1	1	0	0	0	0	0	0	0	0	0	0	0	0	1	3	1	1	1	1	1	1
70	1	2	4	2	40	40	2	0	0	0	1	0	0	0	0	0	0	0	0	0	1	3	3	1	0	4	0	0	0	0	0	0	1	0	1	0	0	1	2	1	1	2	1
70	1	1	4	1	0	0	1	1	0	0	0	1	0	0	0	0	1	0	0	1	0	3	4	1	2	0	1	0	0	1	0	1	1	1	0	0	0	1	1	1	1	2	1
68	2	4	4	1	0	0	0	0	1	0	1	0	0	0	0	0	0	0	0	0	0	3	8	1	1	0	1	0	0	1	0	1	1	1	0	0	0	1	3	2	1	2	2
75	1	2	4	1	0	0	0	1	0	0	1	0	0	0	0	0	0	0	0	1	0	2	2	0	0	0	0	0	0	0	0	0	0	0	0	0	0	2	2	1	2	1	1
69	2	1	4	1	0	0	0	1	0	0	1	0	1	0	0	0	0	0	0	1	1	5	5	0	0	0	1	1	1	0	0	0	0	0	0	1	3	1	1	1	1	2	2
79	2	2	3	1	0	0	0	1	0	0	1	1	0	0	0	0	1	0	0	1	0	3	6	0	1	0	1	1	1	0	0	0	0	1	0	1	7	2	2	1	2	2	2
79	2	1	3	1	0	0	0	1	0	0	1	1	0	0	0	0	1	0	0	1	1	6	7	1	1	0	0	0	0	0	0	0	1	1	0	1	7	2	1	1	2	2	2
71	1	2	3	1	0	0	1	1	1	0	1	1	0	0	0	0	1	0	0	1	1	7	13	2	3	0	1	1	1	1	1	1	1	1	0	1	23	1	2	1	1	2	2
82	1	1	3	1	0	0	1	1	0	0	1	0	0	0	0	0	0	0	0	1	0	2	9	3	0	0	1	0	0	1	0	1	1	0	0	1	3	2	1	1	2	1	2
76	1	2	3	1	0	0	0	0	1	0	1	1	0	0	0	0	0	0	0	1	1	6	4	0	0	0	1	1	1	0	0	0	0	0	0	1	8	2	2	1	2	2	1
70	2	1	3	1	0	0	0	1	0	0	1	1	0	0	0	0	0	0	0	1	1	6	13	0	0	0	1	1	1	0	0	0	0	0	0	1	5	1	1	1	1	2	2
68	1	4	3	2	20	50	2	1	0	0	1	1	0	0	0	0	0	0	0	1	0	3	8	1	0	0	0	0	0	0	0	0	1	0	0	0	0	1	3	2	1	2	2
78	2	1	3	1	0	0	0	0	0	0	1	0	0	0	0	0	0	0	0	0	0	1	3	0	1	0	0	0	0	0	0	0	0	1	0	1	10	2	1	1	2	1	1
66	2	1	3	1	0	0	0	0	0	0	1	0	0	0	0	0	1	0	0	0	1	4	6	1	0	0	0	0	0	0	0	0	1	0	0	0	0	1	1	1	1	2	2
71	2	4	3	1	0	0	0	1	0	0	1	1	0	0	0	0	0	0	0	1	1	5	10	2	1	0	1	1	1	1	1	1	1	1	0	1	6	1	3	2	1	2	2
70	2	1	3	1	0	0	0	1	0	0	0	1	0	0	0	0	0	0	0	1	0	2	3	0	0	0	0	0	0	0	0	0	0	0	0	1	1	1	1	1	1	1	1
72	2	1	3	1	0	0	0	1	0	0	1	0	0	0	0	0	0	0	0	1	0	2	7	1	2	0	0	0	0	0	0	0	1	1	0	1	3	1	1	1	1	1	2
74	2	1	3	1	0	0	0	1	0	0	1	1	1	0	0	0	0	0	0	1	1	6	12	1	1	0	1	1	2	0	0	0	1	1	0	1	2	1	1	1	1	2	2
73	2	1	3	1	0	0	0	1	0	0	1	0	0	0	0	0	0	0	0	1	0	2	5	1	0	0	1	0	0	1	0	1	1	0	0	1	3	1	1	1	1	1	2
69	2	1	3	1	0	0	0	1	0	0	0	0	0	0	0	0	0	0	0	1	1	3	4	1	0	0	0	0	0	0	0	0	1	0	0	0	0	1	1	1	1	2	1
75	2	1	3	1	0	0	0	1	0	0	1	1	0	0	0	0	0	0	0	1	0	3	6	0	0	0	0	0	0	0	0	0	0	0	0	1	5	2	1	1	2	2	2
65	2	1	3	1	0	0	0	1	0	0	1	1	0	0	0	0	0	0	0	1	0	3	5	0	1	0	1	1	1	0	0	0	0	1	0	1	3	1	1	1	1	2	2
70	2	1	3	1	0	0	0	1	0	0	1	1	0	0	0	0	0	0	0	1	0	3	4	0	1	0	0	0	0	0	0	0	0	1	0	1	9	1	1	1	1	2	1
67	2	1	5	1	0	0	0	1	0	0	1	1	0	0	0	0	0	0	0	1	1	5	8	0	1	0	1	1	1	0	0	0	0	1	0	1	11	1	1	1	1	2	2
67	1	2	5	1	0	0	0	0	0	0	1	0	0	0	0	0	0	0	0	0	0	1	6	0	2	0	0	0	0	0	0	0	0	1	0	1	14	1	2	1	1	1	2
70	2	1	5	1	0	0	0	1	0	0	1	1	0	0	0	0	0	0	0	1	0	3	5	0	1	0	0	0	0	0	0	0	0	1	0	1	9	1	1	1	1	2	2
69	1	1	5	1	0	0	1	1	0	0	1	1	0	0	0	0	0	0	0	1	1	5	10	1	2	0	0	0	0	0	0	0	1	1	0	1	8	1	1	1	1	2	2
66	2	1	5	1	0	0	0	1	0	0	1	0	0	0	0	0	0	0	0	1	0	2	6	0	0	0	0	0	0	0	0	0	0	0	0	1	6	1	1	1	1	1	2
65	2	1	5	1	0	0	0	0	0	0	0	0	0	0	0	0	0	1	0	0	0	1	2	0	0	1	0	0	0	0	0	0	0	0	1	1	9	1	1	1	1	1	1
66	2	1	5	1	0	0	0	1	0	0	1	1	0	0	0	0	0	0	0	1	0	3	5	1	1	0	0	0	0	0	0	0	1	1	0	1	13	1	1	1	1	2	2
65	2	1	5	1	0	0	0	1	0	0	1	1	0	0	0	0	0	0	0	1	0	3	5	0	1	0	1	1	1	0	0	0	0	1	0	1	13	1	1	1	1	2	2
66	1	2	5	1	0	0	0	1	0	0	1	0	0	0	0	0	0	0	0	1	0	2	3	0	0	0	0	0	0	0	0	0	0	0	0	0	0	1	2	1	1	1	1
66	1	1	5	1	0	0	0	1	0	0	1	1	0	0	0	0	0	0	0	1	1	5	9	1	1	0	1	1	1	0	0	0	1	1	0	1	9	1	1	1	1	2	2
66	1	1	5	1	0	0	0	0	0	0	0	1	0	0	0	0	0	1	0	1	0	2	5	0	0	0	1	0	0	1	0	1	0	0	0	0	0	1	1	1	1	1	2
82	1	1	5	1	0	0	0	1	0	0	0	0	0	0	0	0	0	0	0	1	0	1	1	0	0	0	0	0	0	0	0	0	0	0	0	0	0	2	1	1	2	1	1
67	1	1	5	1	0	0	0	1	0	0	0	0	0	0	0	0	0	1	0	1	0	2	3	0	0	1	0	0	0	0	0	0	0	0	1	0	0	1	1	1	1	1	1
69	1	1	5	1	0	0	0	0	0	0	1	0	0	0	0	0	0	0	0	0	1	3	1	0	0	0	0	0	0	0	0	0	0	0	0	0	0	1	1	1	1	2	1
71	2	1	5	1	0	0	0	1	0	0	1	1	0	0	0	0	0	0	0	1	1	5	6	0	1	0	0	0	0	0	0	0	0	1	0	1	10	1	1	1	1	2	2
65	1	1	5	2	15	50	2	1	0	0	0	1	0	0	0	0	0	0	0	1	1	4	2	0	0	0	0	0	0	0	0	0	0	0	0	0	0	1	1	1	1	2	1
70	2	1	5	1	0	0	0	1	0	0	1	1	0	0	0	0	0	0	0	1	1	5	5	0	1	0	0	0	0	0	0	0	0	1	0	1	9	1	1	1	1	2	2
65	2	1	5	1	0	0	0	1	0	0	1	1	0	0	0	0	0	0	0	1	0	3	5	0	1	0	0	0	0	0	0	0	0	1	0	1	9	1	1	1	1	2	2
67	2	1	5	1	0	0	0	1	0	0	1	1	0	0	0	0	0	0	0	1	0	3	6	1	1	0	0	0	0	0	0	0	1	1	0	1	9	1	1	1	1	2	2
66	2	1	5	1	0	0	0	1	0	0	1	1	0	0	0	0	0	0	0	1	0	3	7	0	0	0	0	0	0	0	0	0	0	0	0	1	6	1	1	1	1	2	2
90	2	1	5	1	0	0	0	1	0	0	1	1	0	0	0	0	0	0	0	1	1	5	8	0	2	0	1	1	2	1	1	1	0	1	0	1	13	3	1	1	2	2	2
70	1	1	3	1	0	0	1	0	0	1	0	0	0	0	0	0	0	0	0	0	0	1	7	0	0	0	0	0	0	0	0	0	0	0	0	1	6	1	1	1	1	1	2
67	1	2	3	1	0	0	1	1	0	0	0	0	0	0	0	0	0	0	0	1	1	3	3	2	1	0	1	0	0	1	0	1	1	1	0	0	0	1	2	1	1	2	1
87	1	2	1	1	0	0	1	1	0	0	0	0	1	0	0	0	1	0	0	1	1	6	13	1	1	2	1	0	0	1	0	2	1	1	1	1	16	3	2	1	2	2	2
66	1	2	1	1	0	0	0	0	0	0	0	0	1	0	0	0	0	0	0	0	0	1	3	0	1	1	0	0	0	0	0	0	0	1	1	1	4	1	2	1	1	1	1
77	2	2	1	1	0	0	0	1	1	0	0	1	0	0	0	0	1	1	0	1	0	5	8	0	1	1	0	0	0	0	0	0	0	1	1	1	2	2	2	1	2	2	2
86	1	2	1	1	0	0	1	1	0	0	0	0	0	0	0	0	0	0	0	1	1	4	9	0	0	0	0	0	0	0	0	0	0	0	0	1	3	3	2	1	2	2	2
74	2	1	1	1	0	0	0	1	0	0	1	0	0	0	0	0	1	1	0	1	0	4	9	0	1	0	1	0	0	1	0	1	0	1	0	1	2	1	1	1	1	2	2
69	2	1	1	1	0	0	0	1	0	0	1	1	0	0	0	0	0	1	0	1	1	6	7	1	1	2	0	0	0	0	0	0	1	1	1	1	10	1	1	1	1	2	2
65	1	3	1	1	0	0	1	1	0	0	1	1	0	0	0	0	0	0	0	1	0	3	4	0	0	0	0	0	0	0	0	0	0	0	0	1	2	1	3	2	1	2	1
67	2	2	1	1	0	0	0	1	0	0	1	1	0	0	0	0	0	1	0	1	0	4	9	1	0	2	0	0	0	0	0	0	1	0	1	1	2	1	2	1	1	2	2
69	2	1	1	1	0	0	0	1	1	0	0	1	0	0	0	0	0	1	0	1	1	6	4	0	0	3	0	0	0	0	0	0	0	0	1	0	0	1	1	1	1	2	1
67	1	4	1	2	20	50	2	1	0	0	0	1	0	0	0	0	0	0	0	1	0	2	1	0	0	0	1	0	0	1	0	1	0	0	0	1	2	1	3	2	1	1	1
81	2	1	1	1	0	0	0	1	0	0	1	1	1	0	0	0	0	0	0	1	0	4	8	1	1	0	0	0	0	0	0	0	1	1	0	1	3	2	1	1	2	2	2
84	2	1	1	1	0	0	0	1	0	0	0	0	0	0	0	0	0	0	0	1	1	3	3	0	0	0	1	1	1	0	0	0	0	0	0	1	5	2	1	1	2	2	1
81	2	1	1	1	0	0	0	1	0	0	1	0	0	0	0	0	0	0	0	1	1	4	5	0	0	1	0	0	0	0	0	0	0	0	1	0	0	2	1	1	2	2	2
78	2	1	1	1	0	0	0	1	0	0	1	0	0	0	0	0	0	0	0	1	0	2	8	4	1	0	1	0	0	1	0	1	1	1	0	1	7	2	1	1	2	1	2
78	1	1	1	1	0	0	0	1	0	0	1	1	0	0	0	0	0	0	0	1	0	3	4	1	1	0	0	0	0	0	0	0	1	1	0	0	0	2	1	1	2	2	1
73	2	1	1	1	0	0	0	1	0	0	0	1	0	0	0	0	0	0	0	1	1	4	8	3	3	0	1	0	0	1	0	1	1	1	0	1	11	1	1	1	1	2	2
79	1	4	1	1	0	0	0	1	0	0	1	0	0	0	0	0	0	0	0	1	0	2	5	1	1	0	0	0	0	0	0	0	1	1	0	1	15	2	3	2	2	1	2
79	2	1	1	1	0	0	0	1	0	0	0	1	0	0	0	0	0	1	0	1	1	5	4	0	0	2	0	0	0	0	0	0	0	0	1	0	0	2	1	1	2	2	1
68	1	5	1	1	0	0	0	1	0	0	1	1	0	0	0	0	0	0	0	1	1	5	7	1	0	1	0	0	0	0	0	0	1	0	1	0	0	1	3	2	1	2	2
73	1	4	1	1	0	0	1	1	1	0	1	0	0	0	0	0	0	0	0	1	0	3	6	0	0	1	0	0	0	0	0	0	0	0	1	0	0	1	3	2	1	2	2
68	2	1	1	1	0	0	0	1	0	0	1	1	0	0	0	0	1	1	0	1	1	7	9	0	1	2	1	0	0	1	0	1	0	1	1	1	10	1	1	1	1	2	2
80	2	1	3	1	0	0	0	0	0	0	1	0	1	0	0	0	0	0	0	0	0	2	6	0	1	0	0	0	0	0	0	0	0	1	0	1	10	2	1	1	2	1	2
71	2	1	3	1	0	0	0	1	0	0	0	1	1	0	0	0	0	0	0	1	0	3	5	0	1	0	0	0	0	0	0	0	0	1	0	1	12	1	1	1	1	2	2
68	2	1	3	1	0	0	0	0	0	0	1	1	0	0	0	0	0	0	0	1	1	3	5	0	1	0	0	0	0	0	0	0	0	1	0	1	9	1	1	1	1	2	2
70	1	3	3	1	0	0	0	1	0	0	1	1	0	0	0	0	0	0	0	1	0	3	4	0	0	0	0	0	0	0	0	0	0	0	0	1	5	1	3	2	1	2	1
66	2	1	3	1	0	0	0	0	0	0	1	1	0	0	0	0	0	0	0	1	0	3	3	0	0	0	0	0	0	0	0	0	0	0	0	1	3	1	1	1	1	2	1
66	2	1	3	1	0	0	0	1	0	0	0	0	0	0	0	0	0	1	0	1	1	5	7	1	1	3	1	1	1	0	0	0	1	1	1	1	7	1	1	1	1	2	2
67	2	1	3	1	0	0	0	1	0	0	0	0	0	0	0	0	0	0	0	1	0	1	2	1	0	0	0	0	0	0	0	0	1	0	0	0	0	1	1	1	1	1	1
68	1	1	3	1	0	0	0	0	0	0	1	1	0	0	0	0	0	0	0	1	0	2	4	0	0	0	0	0	0	0	0	0	0	0	0	1	7	1	1	1	1	1	1
71	1	1	3	1	0	0	1	1	0	0	1	1	0	0	0	0	0	0	0	1	0	4	13	1	1	0	1	0	0	1	0	1	1	1	0	1	18	1	1	1	1	2	2
75	1	1	3	2	30	57	2	1	0	0	0	0	1	0	0	0	0	0	0	0	1	4	6	0	0	0	1	1	1	0	0	0	0	0	0	1	6	2	1	1	2	2	2
69	2	1	3	1	0	0	0	1	0	0	1	1	1	0	0	0	0	1	0	1	1	7	10	1	0	2	0	0	0	0	0	0	1	0	1	1	2	1	1	1	1	2	2
78	1	1	3	1	0	0	0	1	0	0	1	0	0	0	0	0	0	1	0	1	1	5	13	2	2	2	1	1	2	1	1	1	1	1	1	1	19	2	1	1	2	2	2
86	1	1	3	1	0	0	0	1	0	0	1	0	1	0	0	0	1	0	1	1	1	7	11	3	0	0	1	1	1	0	0	0	1	0	0	1	2	3	1	1	2	2	2
78	2	1	3	1	0	0	0	1	1	0	1	1	1	0	0	0	0	0	0	1	0	5	11	1	1	1	0	0	0	0	0	0	1	1	1	1	12	2	1	1	2	2	2
85	2	1	3	1	0	0	0	1	1	1	1	1	0	1	0	0	0	0	0	1	1	9	15	2	4	0	1	1	4	0	0	0	1	1	0	1	4	3	1	1	2	2	2
78	1	1	3	1	0	0	0	0	0	0	1	1	0	0	0	0	0	0	0	1	0	2	4	0	1	0	0	0	0	0	0	0	0	1	0	1	7	2	1	1	2	1	1
72	2	1	3	1	0	0	0	1	0	0	0	1	0	0	0	0	0	0	1	1	1	5	6	2	1	0	1	1	1	1	1	1	1	1	0	1	3	1	1	1	1	2	2
66	2	2	1	1	0	0	0	0	0	0	0	0	1	0	0	0	0	0	0	0	0	1	7	1	0	0	1	1	1	0	0	0	1	0	0	1	5	1	2	1	1	1	2
77	1	2	1	2	60	59	2	1	0	0	0	0	0	0	0	0	0	0	0	1	0	1	1	0	0	0	1	0	0	1	0	1	0	0	0	1	3	2	2	1	2	1	1
74	2	2	1	1	0	0	0	1	0	0	1	1	0	0	0	0	0	0	0	1	0	3	6	1	0	0	0	0	0	0	0	0	1	0	0	1	2	1	2	1	1	2	2
67	1	4	1	1	0	0	0	1	0	0	1	1	0	0	0	0	0	0	0	1	1	5	5	0	0	0	0	0	0	0	0	0	0	0	0	1	9	1	3	2	1	2	2
88	2	1	1	1	0	0	0	1	0	0	1	1	1	0	0	0	1	0	0	1	1	7	11	0	4	0	0	0	0	0	0	0	0	1	0	1	2	3	1	1	2	2	2
79	2	1	1	1	0	0	0	0	0	0	0	0	0	0	1	1	0	1	0	0	1	5	7	0	0	1	1	0	0	1	0	1	0	0	1	0	0	2	1	1	2	2	2
67	2	2	1	1	0	0	0	1	0	0	0	1	0	0	0	0	0	0	0	1	1	4	3	0	4	0	0	0	0	0	0	0	0	1	0	0	0	1	2	1	1	2	1
72	2	5	1	1	0	0	0	1	0	0	1	1	1	0	0	0	0	0	0	1	1	6	13	1	0	0	0	0	0	0	0	0	1	0	0	1	18	1	3	2	1	2	2
71	2	1	1	1	0	0	0	1	1	0	1	1	0	0	0	0	0	0	1	1	1	7	10	3	1	0	1	0	0	1	0	3	1	1	0	1	10	1	1	1	1	2	2
69	2	4	1	1	0	0	0	0	0	0	0	1	1	0	0	0	0	1	0	1	0	3	5	0	1	0	0	0	0	0	0	0	0	1	0	1	7	1	3	2	1	2	2
88	2	1	3	1	0	0	0	1	0	0	1	0	0	0	1	0	0	0	0	1	1	5	7	3	0	0	1	1	1	0	0	0	1	0	0	1	3	3	1	1	2	2	2
67	2	1	3	1	0	0	0	1	0	0	1	0	0	0	0	0	0	0	0	1	1	4	7	1	0	0	1	0	0	1	0	2	1	0	0	1	6	1	1	1	1	2	2
78	2	1	3	1	0	0	0	1	0	0	1	1	0	0	0	0	0	0	0	1	0	3	7	0	1	0	0	0	0	0	0	0	0	1	0	1	7	2	1	1	2	2	2
78	2	1	3	1	0	0	0	1	0	0	1	1	0	0	0	0	0	1	0	1	0	4	12	2	5	2	1	1	1	1	1	1	1	1	1	1	7	2	1	1	2	2	2
65	1	2	3	1	0	0	1	1	0	0	1	0	0	0	0	0	0	1	1	1	0	4	10	2	1	2	1	1	1	0	0	0	1	1	1	1	9	1	2	1	1	2	2
71	2	1	3	1	0	0	0	1	0	0	1	1	0	0	0	0	0	0	0	1	0	3	6	0	2	0	1	0	0	1	0	1	0	1	0	1	7	1	1	1	1	2	2
69	2	1	3	1	0	0	0	1	1	0	1	1	0	0	0	0	0	0	0	1	1	6	12	1	3	0	1	0	0	1	0	1	1	1	0	1	6	1	1	1	1	2	2
66	2	1	3	1	0	0	0	1	0	0	1	1	0	0	0	0	0	0	0	1	0	3	8	0	2	0	1	1	1	1	1	1	0	1	0	1	12	1	1	1	1	2	2
83	2	1	3	1	0	0	0	1	0	0	1	1	0	0	0	0	0	0	0	1	1	6	11	1	2	1	1	1	2	0	0	0	1	1	1	1	20	2	1	1	2	2	2
81	2	2	2	1	0	0	0	1	0	1	1	1	1	0	0	0	0	1	0	1	1	8	8	1	0	1	0	0	0	0	0	0	1	0	1	0	0	2	2	1	2	2	2
75	1	1	2	1	0	0	0	1	1	0	1	1	0	0	0	0	1	0	0	1	0	5	9	2	2	0	0	0	0	0	0	0	1	1	0	1	10	2	1	1	2	2	2
74	2	1	2	1	0	0	0	1	0	0	0	0	1	0	0	0	0	1	0	1	1	7	13	3	2	3	1	0	0	1	0	1	1	1	1	1	2	1	1	1	1	2	2
74	2	1	2	1	0	0	0	1	0	0	1	1	0	0	0	0	0	1	0	1	0	4	3	0	0	4	0	0	0	0	0	0	0	0	1	1	2	1	1	1	1	2	1
75	2	1	2	1	0	0	0	1	0	0	0	1	0	0	0	0	0	0	0	1	1	5	9	3	3	0	1	0	0	1	0	1	1	1	0	1	7	2	1	1	2	2	2
75	1	1	2	1	0	0	0	1	1	0	1	0	0	0	0	0	0	0	0	1	0	3	9	0	0	0	0	0	0	0	0	0	0	0	0	1	2	2	1	1	2	2	2
75	1	5	2	1	0	0	1	1	1	0	1	0	0	0	0	0	0	0	0	1	1	6	11	3	1	0	1	1	2	0	0	0	1	1	0	1	19	2	3	2	2	2	2
76	1	5	2	1	0	0	0	1	0	0	0	0	0	0	0	0	1	0	0	1	0	2	2	0	0	0	0	0	0	0	0	0	0	0	0	0	0	2	3	2	2	1	1
65	2	4	2	1	0	0	0	1	0	0	0	0	0	0	0	0	0	0	0	1	0	1	3	1	0	0	0	0	0	0	0	0	1	0	0	0	0	1	3	2	1	1	1
75	1	2	2	1	0	0	0	0	0	0	1	1	0	0	0	0	0	0	0	1	0	2	5	0	0	0	0	0	0	0	0	0	0	0	0	0	0	2	2	1	2	1	2
73	2	1	2	1	0	0	0	1	0	0	1	1	0	0	0	0	0	0	0	1	1	5	6	0	0	0	0	0	0	0	0	0	0	0	0	1	2	1	1	1	1	2	2
73	1	1	2	1	0	0	0	0	0	0	1	1	0	0	0	0	0	0	0	1	0	3	7	0	1	0	0	0	0	0	0	0	0	1	0	1	13	1	1	1	1	2	2
73	2	2	2	1	0	0	0	1	0	0	1	1	1	0	0	0	0	0	0	1	0	4	6	0	1	0	1	1	1	0	0	0	0	1	0	1	7	1	2	1	1	2	2
78	2	1	2	1	0	0	0	1	0	0	1	1	0	0	0	0	0	0	0	1	1	5	7	0	1	0	1	0	0	1	0	1	0	1	0	0	0	2	1	1	2	2	2
79	1	4	2	1	0	0	1	1	0	0	0	1	1	0	0	0	0	0	0	1	0	3	8	1	1	0	0	0	0	0	0	0	1	1	0	1	7	2	3	2	2	2	2
73	2	2	2	1	0	0	0	1	0	0	0	0	0	0	0	0	0	0	0	1	0	1	1	0	0	0	1	0	0	1	0	1	0	0	0	1	3	1	2	1	1	1	1
82	1	3	1	1	0	0	0	1	0	0	0	1	0	0	0	0	0	0	1	1	1	6	11	4	4	0	1	1	1	0	0	0	1	1	0	1	46	2	3	2	2	2	2
69	1	4	1	1	0	0	1	1	0	0	0	0	0	0	0	0	0	0	0	1	1	4	8	1	0	0	1	0	0	1	0	1	1	0	0	1	3	1	3	2	1	2	2
70	1	5	1	2	3	50	2	0	0	0	0	0	0	0	0	0	0	0	0	0	1	2	1	0	0	0	0	0	0	0	0	0	0	0	0	0	0	1	3	2	1	1	1
67	1	1	3	1	0	0	0	1	1	0	1	0	0	0	0	0	0	0	0	1	0	3	8	1	3	0	1	0	0	1	0	1	1	1	0	1	7	1	1	1	1	2	2
70	1	1	3	1	0	0	0	1	0	0	1	1	0	0	0	0	0	0	0	1	0	3	6	0	0	0	0	0	0	0	0	0	0	0	0	1	2	1	1	1	1	2	2
78	2	1	3	1	0	0	0	1	0	0	1	0	1	0	0	0	1	0	0	1	0	4	13	2	2	0	1	0	0	1	0	2	1	1	0	1	20	2	1	1	2	2	2
67	2	1	3	1	0	0	0	1	0	0	1	0	0	0	0	0	0	0	0	1	0	2	7	1	2	0	1	0	0	1	0	1	1	1	0	1	7	1	1	1	1	1	2
68	2	2	3	1	0	0	0	1	0	0	0	1	0	0	0	0	1	0	0	1	0	3	6	1	1	0	1	0	0	1	0	2	1	1	0	1	6	1	2	1	1	2	2
68	1	1	3	1	0	0	0	0	0	0	1	0	1	0	0	0	0	0	0	0	0	2	4	0	0	0	0	0	0	0	0	0	0	0	0	0	0	1	1	1	1	1	1
71	1	1	3	1	0	0	0	0	0	0	1	1	0	0	0	0	0	0	0	1	0	2	5	1	2	0	1	0	0	1	0	1	1	1	0	1	9	1	1	1	1	1	2
66	2	1	3	1	0	0	0	1	0	0	1	1	0	0	0	0	0	0	0	1	0	3	5	0	0	0	0	0	0	0	0	0	0	0	0	1	2	1	1	1	1	2	2
75	2	1	3	1	0	0	0	1	0	0	1	1	0	0	0	0	1	0	0	1	0	3	8	1	1	0	1	0	0	1	0	1	1	1	0	1	3	2	1	1	2	2	2
71	2	1	3	1	0	0	0	1	1	0	1	1	0	0	0	0	0	0	0	1	1	6	13	2	0	1	1	1	1	1	1	2	1	0	1	1	8	1	1	1	1	2	2
83	2	1	3	1	0	0	0	1	1	0	1	1	0	0	0	0	0	0	0	1	0	4	8	2	1	0	0	0	0	0	0	0	1	1	0	1	5	2	1	1	2	2	2
73	2	1	3	1	0	0	0	1	0	0	1	0	1	0	0	0	0	0	0	1	1	5	6	0	1	0	0	0	0	0	0	0	0	1	0	1	7	1	1	1	1	2	2
70	1	1	3	1	0	0	1	1	0	0	1	0	0	0	0	0	0	0	1	1	1	4	11	2	2	0	1	1	2	0	0	0	1	1	0	1	13	1	1	1	1	2	2
71	2	1	3	1	0	0	0	1	0	0	0	1	1	0	0	0	0	0	0	1	0	6	10	3	1	0	1	0	0	1	0	1	1	1	0	1	3	1	1	1	1	2	2
71	2	1	4	1	0	0	0	1	0	0	1	1	1	0	0	0	0	0	0	1	0	4	5	0	0	0	0	0	0	0	0	0	0	0	0	0	0	1	1	1	1	2	2
67	2	1	4	1	0	0	0	1	0	0	1	1	0	0	0	0	1	0	0	1	1	7	6	1	0	0	1	0	0	1	0	1	1	0	0	1	6	1	1	1	1	2	2
71	2	1	4	1	0	0	0	1	0	0	1	1	1	0	0	0	0	0	0	1	0	4	7	1	0	0	0	0	0	0	0	0	1	0	0	0	0	1	1	1	1	2	2
68	2	1	4	1	0	0	0	1	0	0	1	1	0	0	0	0	0	0	0	1	0	3	6	0	0	0	0	0	0	0	0	0	0	0	0	1	2	1	1	1	1	2	2
75	1	2	4	1	0	0	0	1	1	0	1	1	0	0	0	0	0	0	0	1	1	6	8	4	1	1	1	1	1	0	0	0	1	1	1	1	5	2	2	1	2	2	2
80	1	1	4	1	0	0	1	1	0	1	0	1	0	1	0	0	0	0	0	1	1	5	13	2	0	0	1	1	3	0	0	1	1	0	0	1	30	2	1	1	2	2	2
85	1	1	1	1	0	0	0	1	1	0	0	0	0	0	0	0	0	0	0	1	1	3	9	3	0	0	1	1	1	0	0	0	1	0	0	1	7	3	1	1	2	2	2
77	2	1	1	1	0	0	0	1	0	0	1	0	0	0	0	0	0	0	0	1	0	2	7	1	1	0	1	0	0	1	0	1	1	1	0	1	13	2	1	1	2	1	2
77	1	2	1	1	0	0	1	0	0	0	0	1	0	0	0	0	0	0	0	0	0	1	2	0	0	0	0	0	0	0	0	0	0	0	0	0	0	2	2	1	2	1	1
81	2	1	1	1	0	0	0	1	0	0	1	1	1	0	0	0	0	0	0	1	1	5	8	1	0	0	1	0	0	1	0	1	1	0	0	1	11	2	1	1	2	2	2
79	2	1	1	1	0	0	0	1	0	0	1	0	0	0	0	0	0	0	0	1	1	3	9	1	1	0	0	0	0	0	0	0	1	1	0	1	7	2	1	1	2	2	2
69	2	1	1	1	0	0	0	1	0	0	1	1	0	0	0	0	0	0	0	1	1	5	11	3	2	0	1	1	1	1	1	1	1	1	0	1	17	1	1	1	1	2	2
74	2	1	1	1	0	0	0	1	0	0	0	1	0	0	0	0	0	1	0	1	0	3	6	0	1	1	0	0	0	0	0	0	0	1	1	1	7	1	1	1	1	2	2
66	2	4	1	1	0	0	0	0	0	0	1	1	0	0	0	0	0	0	0	1	0	2	5	0	0	0	0	0	0	0	0	0	0	0	0	1	15	1	3	2	1	1	2
84	2	1	1	1	0	0	0	0	1	1	0	0	1	0	0	0	0	0	0	1	0	6	13	4	3	0	1	0	0	1	0	1	1	1	0	1	4	2	1	1	2	2	2
66	2	3	1	1	0	0	0	1	0	0	0	1	0	0	0	0	0	1	0	1	1	5	7	0	1	3	1	0	0	1	0	1	0	1	1	1	5	1	3	2	1	2	2
74	2	1	1	1	0	0	0	1	0	0	0	1	0	0	0	0	0	0	0	1	1	3	9	3	1	0	1	0	0	1	0	2	1	1	0	0	0	1	1	1	1	2	2
66	1	4	1	1	0	0	0	0	0	0	1	0	1	0	0	0	0	0	0	0	1	3	6	0	4	0	0	0	0	0	0	0	0	1	0	0	0	1	3	2	1	2	2
71	2	1	1	1	0	0	0	1	0	0	1	1	0	0	0	0	0	0	0	1	1	4	9	1	1	0	1	1	1	0	0	0	1	1	0	1	15	1	1	1	1	2	2
66	2	1	1	1	0	0	0	1	0	0	0	1	0	0	0	0	0	0	0	1	1	3	3	0	0	0	0	0	0	0	0	0	0	0	0	0	0	1	1	1	1	2	1
76	1	1	1	1	0	0	1	1	0	0	1	1	0	0	0	0	0	0	0	1	0	3	6	1	1	0	0	0	0	0	0	0	1	1	0	1	7	2	1	1	2	2	2
67	1	1	1	1	0	0	0	1	0	0	0	1	1	0	0	0	0	0	0	1	0	4	7	1	1	0	0	0	0	0	0	0	1	1	0	1	7	1	1	1	1	2	2
91	2	1	1	1	0	0	0	0	0	0	0	1	0	0	0	0	0	0	0	1	1	3	5	1	0	0	0	0	0	0	0	0	1	0	0	0	0	3	1	1	2	2	2
80	1	1	1	1	0	0	0	1	0	0	1	1	0	0	0	0	0	0	0	1	0	3	6	0	2	0	0	0	0	0	0	0	0	1	0	1	2	2	1	1	2	2	2
70	2	1	1	1	0	0	0	1	0	0	1	0	0	0	0	0	1	0	0	1	1	4	10	1	3	0	1	0	0	1	0	3	1	1	0	1	8	1	1	1	1	2	2
73	2	1	1	1	0	0	0	1	0	0	1	1	0	0	0	0	0	1	0	1	0	3	10	0	1	1	1	1	1	0	0	0	0	1	1	1	14	1	1	1	1	2	2
81	1	1	1	1	0	0	1	1	1	0	0	1	1	0	0	0	0	0	0	1	1	5	12	1	5	2	0	0	0	0	0	0	1	1	1	1	16	2	1	1	2	2	2
76	1	1	1	1	0	0	0	1	0	0	1	0	0	0	0	0	0	0	0	1	0	2	2	1	0	0	0	0	0	0	0	0	1	0	0	0	0	2	1	1	2	1	1
69	2	4	1	1	0	0	0	1	0	0	0	1	0	0	0	0	0	0	0	1	0	2	4	0	0	0	0	0	0	0	0	0	0	0	0	0	0	1	3	2	1	1	1
81	1	1	1	1	0	0	0	1	1	0	0	0	0	0	0	0	0	0	0	1	0	2	6	0	0	0	0	0	0	0	0	0	0	0	0	1	2	2	1	1	2	1	2
76	1	1	1	1	0	0	1	0	0	0	0	0	1	0	0	0	0	0	1	0	0	2	3	1	0	0	0	0	0	0	0	0	1	0	0	0	0	2	1	1	2	1	1
80	2	1	1	1	0	0	0	1	0	0	0	1	0	0	0	0	0	0	0	1	1	3	6	2	0	0	1	0	0	1	0	1	1	0	0	1	15	2	1	1	2	2	2
72	1	5	1	1	0	0	0	1	0	0	0	0	0	0	0	0	0	0	0	1	1	2	5	1	0	0	0	0	0	0	0	0	1	0	0	0	0	1	3	2	1	1	2
79	1	2	1	1	0	0	0	1	0	0	1	1	0	0	0	0	0	0	0	1	0	3	7	1	0	0	1	0	0	1	0	1	1	0	0	1	6	2	2	1	2	2	2
67	2	4	1	1	0	0	0	0	0	0	0	1	0	0	0	0	0	0	0	1	1	2	2	0	0	0	0	0	0	0	0	0	0	0	0	0	0	1	3	2	1	1	1
68	2	4	1	1	0	0	0	1	0	0	0	1	0	0	0	0	0	0	0	1	1	3	4	0	1	0	0	0	0	0	0	0	0	1	0	0	0	1	3	2	1	2	1
70	1	4	1	2	10	30	2	1	0	0	1	1	0	0	0	0	0	0	0	1	0	3	4	0	0	0	0	0	0	0	0	0	0	0	0	1	3	1	3	2	1	2	1
78	2	1	1	1	0	0	0	1	1	0	1	1	0	0	0	0	1	0	0	1	1	7	14	5	1	0	1	0	0	1	0	1	1	1	0	1	9	2	1	1	2	2	2
79	1	1	1	1	0	0	1	0	0	0	1	1	0	0	0	0	0	0	0	1	1	5	5	0	0	1	0	0	0	0	0	0	0	0	1	0	0	2	1	1	2	2	2
65	1	5	1	1	0	0	0	1	0	0	1	0	0	0	1	0	1	0	0	1	1	5	7	0	1	0	0	0	0	0	0	0	0	1	0	1	7	1	3	2	1	2	2
72	1	4	1	1	0	0	0	1	0	0	1	1	0	0	0	0	0	0	0	1	1	4	8	2	1	0	1	0	0	1	0	1	1	1	0	1	10	1	3	2	1	2	2
70	2	2	1	1	0	0	0	1	0	0	1	1	0	0	0	0	1	0	0	1	1	5	9	3	1	0	1	0	0	1	0	2	1	1	0	1	10	1	2	1	1	2	2
73	2	2	1	1	0	0	0	0	0	0	0	1	0	0	0	0	0	0	0	1	1	2	4	0	1	1	1	1	1	0	0	0	0	1	1	1	12	1	2	1	1	1	1
66	2	1	1	1	0	0	0	1	0	0	0	1	0	0	0	0	0	0	0	1	1	3	3	0	0	0	0	0	0	0	0	0	0	0	0	1	4	1	1	1	1	2	1
76	2	1	1	1	0	0	0	0	0	0	0	0	1	0	0	0	0	0	0	0	1	2	4	0	1	0	0	0	0	0	0	0	0	1	0	1	7	2	1	1	2	1	1
68	2	1	1	1	0	0	0	0	0	0	0	1	0	0	0	0	0	0	0	1	0	2	5	0	0	0	0	0	0	0	0	0	0	0	0	1	3	1	1	1	1	1	2
73	1	1	1	2	10	40	2	0	0	0	1	1	0	0	0	0	0	0	1	1	0	3	5	0	1	0	0	0	0	0	0	0	0	1	0	1	8	1	1	1	1	2	2
85	1	1	1	1	0	0	1	1	1	1	0	1	0	0	0	0	0	0	0	1	0	4	8	4	1	0	1	1	1	0	0	0	1	1	0	1	5	3	1	1	2	2	2
69	2	2	1	1	0	0	1	0	0	0	0	0	0	0	0	0	0	0	0	0	1	1	6	1	0	0	0	0	0	0	0	0	1	0	0	0	0	1	2	1	1	1	2
79	2	1	1	1	0	0	0	0	0	0	0	1	0	0	0	0	0	1	0	1	1	3	4	0	0	1	0	0	0	0	0	0	0	0	1	0	0	2	1	1	2	2	1
71	1	1	1	1	0	0	0	1	0	0	0	0	0	0	0	0	0	1	0	1	0	2	5	0	0	0	0	0	0	0	0	0	0	0	0	1	3	1	1	1	1	1	2
89	1	1	1	1	0	0	0	1	0	0	0	1	0	0	0	0	0	0	0	1	1	5	5	1	1	0	0	0	0	0	0	0	1	1	0	0	0	3	1	1	2	2	2
68	1	4	1	1	0	0	1	0	0	0	1	1	0	0	0	0	0	0	0	1	0	2	5	0	1	0	0	0	0	0	0	0	0	1	0	1	7	1	3	2	1	1	2
85	2	1	1	1	0	0	0	1	0	1	1	0	0	0	0	0	1	0	0	1	1	6	12	3	1	0	1	1	1	0	0	0	1	1	0	1	4	3	1	1	2	2	2
67	1	1	1	1	0	0	0	1	1	0	1	1	0	0	0	0	0	0	0	1	0	4	7	1	0	1	1	0	0	1	0	1	1	0	1	1	2	1	1	1	1	2	2
65	1	2	1	1	0	0	0	0	0	0	1	1	0	0	0	0	0	1	0	1	0	3	4	0	1	2	0	0	0	0	0	0	0	1	1	1	7	1	2	1	1	2	1
80	2	1	1	1	0	0	0	1	0	0	0	0	0	0	0	0	1	0	0	1	0	2	6	3	1	0	1	0	0	1	0	1	1	1	0	1	18	2	1	1	2	1	2
72	2	1	1	1	0	0	0	1	0	1	1	1	0	0	0	0	0	0	0	1	0	4	6	1	0	1	0	0	0	0	0	0	1	0	1	1	3	1	1	1	1	2	2
83	1	4	1	1	0	0	1	1	1	0	0	1	0	0	0	0	0	0	0	1	0	3	4	0	0	0	0	0	0	0	0	0	0	0	0	1	2	2	3	2	2	2	1
81	1	1	1	1	0	0	0	1	0	0	1	1	0	0	0	0	0	1	0	1	1	5	14	2	0	1	1	1	1	0	0	0	1	0	1	1	9	2	1	1	2	2	2
69	1	2	1	1	0	0	0	1	0	0	1	0	0	0	0	0	0	0	0	1	1	4	7	1	1	0	0	0	0	0	0	0	1	1	0	1	5	1	2	1	1	2	2
71	1	1	1	1	0	0	0	1	0	0	1	1	0	0	0	0	0	0	1	1	1	5	12	5	2	0	1	1	1	1	1	4	1	1	0	1	12	1	1	1	1	2	2
68	2	4	1	1	0	0	0	1	0	0	1	0	0	0	0	0	0	1	0	1	0	4	9	2	1	1	1	0	0	1	0	2	1	1	1	1	11	1	3	2	1	2	2
86	1	2	1	1	0	0	0	1	0	0	0	0	0	0	0	0	0	0	0	1	1	2	5	1	0	0	0	0	0	0	0	0	1	0	0	1	3	3	2	1	2	1	2
79	1	1	1	1	0	0	0	1	1	0	1	0	0	0	0	0	0	0	0	1	1	5	8	3	0	2	1	1	1	0	0	0	1	0	1	1	7	2	1	1	2	2	2
79	2	1	1	1	0	0	0	1	0	0	0	1	1	0	0	0	0	0	0	1	0	3	7	0	1	0	0	0	0	0	0	0	0	1	0	1	10	2	1	1	2	2	2
79	1	1	1	1	0	0	0	1	0	0	1	1	0	0	0	0	0	0	0	1	1	4	8	1	1	1	0	0	0	0	0	0	1	1	1	1	2	2	1	1	2	2	2
73	2	1	1	1	0	0	0	1	0	0	0	0	1	0	0	0	0	1	0	1	1	3	9	2	0	2	0	0	0	0	0	0	1	0	1	1	3	1	1	1	1	2	2
69	1	4	1	1	0	0	1	0	0	0	0	1	0	0	0	0	0	0	0	1	1	2	2	0	0	0	0	0	0	0	0	0	0	0	0	1	2	1	3	2	1	1	1
71	2	1	2	1	0	0	0	1	0	0	0	0	0	0	0	0	0	0	0	1	1	3	3	0	0	0	0	0	0	0	0	0	0	0	0	0	0	1	1	1	1	2	1
72	1	3	2	1	0	0	0	1	1	0	0	0	0	0	0	0	0	0	0	1	0	2	4	0	0	0	0	0	0	0	0	0	0	0	0	0	0	1	3	2	1	1	1
77	2	2	2	1	0	0	0	1	0	0	0	1	0	0	0	0	0	1	0	1	1	5	6	0	0	1	0	0	0	0	0	0	0	0	1	1	3	2	2	1	2	2	2
78	1	1	2	1	0	0	0	1	0	0	1	1	1	0	0	0	0	0	0	1	1	6	10	0	1	1	1	1	1	0	0	0	0	1	1	1	12	2	1	1	2	2	2
69	2	1	2	1	0	0	0	1	0	0	0	0	0	0	0	0	1	1	0	1	1	4	4	0	0	2	1	0	0	1	0	1	0	0	1	0	0	1	1	1	1	2	1
65	1	4	2	2	20	45	2	0	0	0	1	0	0	0	0	0	0	0	0	0	0	1	2	0	0	0	0	0	0	0	0	0	0	0	0	0	0	1	3	2	1	1	1
73	2	1	2	1	0	0	0	1	0	0	0	0	0	0	0	0	0	0	0	1	0	1	1	0	0	0	0	0	0	0	0	0	0	0	0	0	0	1	1	1	1	1	1
79	1	4	2	1	0	0	0	1	0	0	0	1	0	0	0	0	0	0	0	1	0	2	4	0	2	0	0	0	0	0	0	0	0	1	0	1	14	2	3	2	2	1	1
73	1	4	2	1	0	0	0	1	0	0	0	0	0	0	0	0	0	0	0	1	0	2	2	0	0	0	1	1	1	1	1	1	0	0	0	1	8	1	3	2	1	1	1
74	2	2	2	1	0	0	0	0	0	0	1	1	1	0	0	0	0	0	0	1	0	3	5	0	0	0	0	0	0	0	0	0	0	0	0	0	0	1	2	1	1	2	2
82	2	1	2	1	0	0	0	1	1	0	0	0	0	0	0	0	0	1	0	1	1	3	6	1	0	2	0	0	0	0	0	0	1	0	1	0	0	2	1	1	2	2	2
74	2	1	2	1	0	0	0	0	0	0	1	0	0	0	0	0	0	0	0	0	0	3	4	0	0	0	0	0	0	0	0	0	0	0	0	1	2	1	1	1	1	2	1
68	2	3	2	1	0	0	0	0	0	0	1	1	0	0	0	0	1	0	0	1	1	5	6	1	1	0	1	0	0	1	0	1	1	1	0	0	0	1	3	2	1	2	2
74	2	2	2	1	0	0	0	1	0	0	1	1	0	0	0	0	0	0	0	1	1	4	8	3	1	0	1	1	1	1	1	2	1	1	0	1	16	1	2	1	1	2	2
83	2	1	2	1	0	0	0	1	0	0	1	0	0	0	0	0	0	0	0	1	1	3	7	3	1	0	1	0	0	1	0	2	1	1	0	1	6	2	1	1	2	2	2
68	2	4	2	1	0	0	0	1	0	0	0	0	0	0	0	0	0	0	0	1	1	2	4	0	0	0	0	0	0	0	0	0	0	0	0	0	0	1	3	2	1	1	1
79	2	1	2	1	0	0	0	1	0	0	0	0	0	0	0	0	0	1	0	1	1	3	5	1	1	2	0	0	0	0	0	0	1	1	1	1	7	2	1	1	2	2	2
66	2	2	2	1	0	0	0	1	0	0	0	1	0	0	0	0	1	1	0	1	1	5	8	1	3	1	1	0	0	1	0	1	1	1	1	1	3	1	2	1	1	2	2
70	1	1	2	1	0	0	1	0	0	0	1	0	0	0	0	1	0	0	0	0	0	2	3	0	0	4	0	0	0	0	0	0	0	0	1	0	0	1	1	1	1	1	1
73	2	1	2	1	0	0	0	0	0	0	0	0	0	0	0	0	1	0	0	0	0	1	3	0	0	0	1	0	0	1	0	1	0	0	0	1	2	1	1	1	1	1	1
66	2	1	2	1	0	0	0	0	0	0	0	0	0	0	0	0	0	0	0	0	1	1	1	0	0	0	0	0	0	0	0	0	0	0	0	0	0	1	1	1	1	1	1
81	2	1	2	1	0	0	0	1	0	0	1	1	0	0	0	0	0	0	0	1	0	1	5	0	0	0	0	0	0	0	0	0	0	0	0	0	0	2	1	1	2	1	2
67	1	5	1	1	0	0	1	1	1	0	1	0	0	0	1	0	0	0	0	1	0	4	10	1	0	0	0	0	0	0	0	0	1	0	0	1	3	1	3	2	1	2	2
73	1	1	1	1	0	0	0	1	0	0	1	1	0	0	0	0	0	0	0	1	1	4	10	1	1	0	1	1	1	1	1	1	1	1	0	1	9	1	1	1	1	2	2
75	1	1	4	1	0	0	0	1	0	0	1	0	0	0	0	0	0	0	0	1	1	3	7	1	1	0	0	0	0	0	0	0	1	1	0	1	2	2	1	1	2	2	2
70	1	1	4	1	0	0	0	0	0	0	1	1	0	0	0	0	0	0	0	1	0	2	4	0	2	0	0	0	0	0	0	0	0	1	0	1	17	1	1	1	1	1	1
69	1	1	4	1	0	0	0	1	0	0	0	0	0	0	0	0	1	0	0	1	1	4	4	0	0	0	0	0	0	0	0	0	0	0	0	0	0	1	1	1	1	2	1
65	2	1	4	1	0	0	0	0	0	0	1	0	0	1	0	0	0	0	0	0	1	3	9	0	3	0	1	1	1	0	0	0	0	1	0	1	7	1	1	1	1	2	2
79	1	1	4	1	0	0	1	0	0	0	0	1	0	0	0	0	0	0	0	1	0	1	1	0	0	0	0	0	0	0	0	0	0	0	0	0	0	2	1	1	2	1	1
85	2	1	4	1	0	0	0	1	0	0	1	1	0	0	0	0	0	0	0	1	1	4	16	6	4	0	1	0	0	1	0	1	1	1	0	1	18	3	1	1	2	2	2
71	1	1	4	1	0	0	0	0	0	0	0	0	1	0	0	0	0	0	0	0	0	1	3	0	0	0	0	0	0	0	0	0	0	0	0	0	0	1	1	1	1	1	1
66	1	1	4	1	0	0	0	1	0	0	1	1	0	0	0	0	1	0	0	1	1	5	9	1	1	0	1	1	1	1	1	1	1	1	0	1	7	1	1	1	1	2	2
67	2	1	4	1	0	0	0	1	0	0	1	1	0	0	0	0	0	1	0	1	0	4	9	4	1	3	1	0	0	1	0	1	1	1	1	1	2	1	1	1	1	2	2
79	1	1	4	1	0	0	0	0	0	0	1	0	0	0	0	0	0	0	0	0	0	1	2	0	1	0	0	0	0	0	0	0	0	1	0	1	10	2	1	1	2	1	1
72	1	1	4	1	0	0	0	0	0	0	0	0	1	0	0	0	0	0	0	0	0	1	2	0	0	0	0	0	0	0	0	0	0	0	0	0	0	1	1	1	1	1	1
79	2	1	4	1	0	0	0	1	0	0	1	1	0	0	0	0	0	0	0	1	0	3	7	1	1	0	0	0	0	0	0	0	1	1	0	1	7	2	1	1	2	2	2
70	1	1	4	1	0	0	0	1	0	0	1	1	0	0	1	0	0	0	0	1	0	4	9	1	0	0	0	0	0	0	0	0	1	0	0	1	12	1	1	1	1	2	2
66	2	1	4	1	0	0	0	1	0	0	1	0	0	0	0	0	0	0	0	1	0	2	5	1	0	0	0	0	0	0	0	0	1	0	0	1	2	1	1	1	1	1	2
70	2	1	4	1	0	0	0	0	0	0	1	0	0	0	0	0	0	0	0	0	0	1	3	0	0	0	0	0	0	0	0	0	0	0	0	0	0	1	1	1	1	1	1
67	2	1	4	1	0	0	0	0	0	0	1	1	0	0	0	0	0	0	0	1	0	2	6	2	1	0	1	1	1	1	1	1	1	1	0	1	5	1	1	1	1	1	2
73	1	1	4	1	0	0	1	1	0	0	1	0	0	0	0	0	0	0	0	1	1	3	6	1	1	0	0	0	0	0	0	0	1	1	0	1	9	1	1	1	1	2	2
68	2	1	3	1	0	0	0	1	0	0	1	0	0	0	0	0	0	0	1	1	0	3	8	3	2	0	1	0	0	1	0	1	1	1	0	1	2	1	1	1	1	2	2
71	2	1	3	1	0	0	0	0	0	0	1	1	0	0	0	0	0	0	0	1	0	2	2	0	0	0	0	0	0	0	0	0	0	0	0	1	3	1	1	1	1	1	1
79	2	1	3	1	0	0	0	1	1	0	1	0	0	0	0	0	0	0	0	1	1	4	7	0	1	1	1	1	1	0	0	0	0	1	1	1	13	2	1	1	2	2	2
71	2	1	3	1	0	0	0	1	0	0	1	1	0	0	0	0	0	0	0	1	1	4	10	1	0	0	0	0	0	0	0	0	1	0	0	1	3	1	1	1	1	2	2
71	2	1	3	1	0	0	0	1	0	0	0	0	0	0	0	0	0	0	0	1	0	1	2	0	0	0	0	0	0	0	0	0	0	0	0	0	0	1	1	1	1	1	1
76	1	1	3	1	0	0	0	1	0	0	1	0	0	0	0	0	0	0	0	1	0	2	5	1	0	0	0	0	0	0	0	0	1	0	0	0	0	2	1	1	2	1	2
74	2	1	3	1	0	0	0	1	0	0	1	0	0	0	0	0	0	0	0	1	1	3	6	1	1	0	1	1	2	0	0	0	1	1	0	1	14	1	1	1	1	2	2
66	2	1	3	1	0	0	0	1	0	0	1	0	0	0	0	0	0	0	0	1	1	3	5	0	0	0	1	1	1	0	0	0	0	0	0	0	0	1	1	1	1	2	2
68	2	1	3	1	0	0	0	1	0	0	0	0	0	0	0	0	1	1	0	1	0	3	5	1	0	2	1	0	0	1	0	1	1	0	1	1	3	1	1	1	1	2	2
66	1	2	3	1	0	0	1	1	0	0	0	1	1	0	0	0	0	0	0	1	0	3	6	1	0	0	1	1	1	1	1	1	1	0	0	1	3	1	2	1	1	2	2
72	1	1	3	1	0	0	0	1	0	0	1	1	0	0	0	0	0	0	0	1	0	3	5	0	0	0	0	0	0	0	0	0	0	0	0	1	2	1	1	1	1	2	2
78	1	2	3	1	0	0	0	1	0	0	1	1	0	0	0	0	0	0	1	1	0	4	7	1	0	0	0	0	0	0	0	0	1	0	0	0	0	2	2	1	2	2	2
80	1	2	3	1	0	0	0	1	1	0	1	0	0	0	0	0	0	0	0	1	0	3	11	3	1	0	0	0	0	0	0	0	1	1	0	1	5	2	2	1	2	2	2
71	1	1	3	1	0	0	0	1	0	0	1	1	0	0	0	0	1	0	0	1	1	6	9	3	1	0	1	0	0	1	0	2	1	1	0	1	19	1	1	1	1	2	2
66	2	1	3	1	0	0	0	1	0	0	1	1	0	0	0	0	0	0	0	1	0	3	7	1	1	0	1	1	1	1	1	1	1	1	0	1	10	1	1	1	1	2	2
67	2	1	3	1	0	0	0	1	0	0	1	1	0	0	0	0	0	0	0	1	1	4	5	0	0	0	0	0	0	0	0	0	0	0	0	0	0	1	1	1	1	2	2
72	1	1	3	1	0	0	0	1	0	0	0	0	0	0	0	0	0	0	0	1	0	1	2	1	0	0	0	0	0	0	0	0	1	0	0	0	0	1	1	1	1	1	1
68	1	1	3	1	0	0	0	1	0	0	1	0	0	0	0	0	0	0	0	1	1	3	6	1	1	1	1	1	1	0	0	0	1	1	1	0	0	1	1	1	1	2	2
70	1	2	3	1	0	0	1	1	0	0	1	0	1	0	0	0	0	0	0	1	0	3	8	0	0	0	0	0	0	0	0	0	0	0	0	1	9	1	2	1	1	2	2
66	2	1	3	1	0	0	0	1	0	0	1	1	0	0	0	0	0	0	0	1	1	4	10	1	1	0	1	0	0	1	0	1	1	1	0	1	15	1	1	1	1	2	2
75	2	1	3	1	0	0	0	1	0	0	1	1	0	0	0	0	0	0	0	1	1	4	8	2	1	0	1	0	0	1	0	1	1	1	0	0	0	2	1	1	2	2	2
74	2	1	3	1	0	0	0	1	0	0	1	1	0	0	0	0	0	0	0	1	1	4	9	1	1	0	0	0	0	0	0	0	1	1	0	1	9	1	1	1	1	2	2
66	2	1	3	1	0	0	0	1	0	0	1	0	0	0	0	0	1	0	0	1	0	4	10	2	2	0	1	0	0	1	0	2	1	1	0	1	3	1	1	1	1	2	2
72	2	1	3	1	0	0	0	1	0	0	1	1	0	0	0	0	0	0	0	1	1	6	8	0	2	2	1	1	1	0	0	0	0	1	1	1	2	1	1	1	1	2	2
66	1	1	3	1	0	0	1	1	0	0	1	1	0	0	0	0	0	0	0	1	0	3	8	1	0	0	1	1	1	0	0	0	1	0	0	1	5	1	1	1	1	2	2
74	1	2	3	1	0	0	1	1	0	0	0	0	0	0	0	0	0	0	0	1	1	2	2	0	1	0	0	0	0	0	0	0	0	1	0	0	0	1	2	1	1	1	1
74	1	1	3	1	0	0	0	0	0	0	1	1	0	0	0	0	0	0	0	1	0	2	4	0	1	0	0	0	0	0	0	0	0	1	0	1	7	1	1	1	1	1	1
68	2	1	3	1	0	0	0	0	0	0	1	1	0	0	0	0	0	0	0	1	0	2	6	1	2	0	1	0	0	1	0	1	1	1	0	1	7	1	1	1	1	1	2
82	2	1	3	1	0	0	0	1	0	0	1	1	0	0	0	0	0	0	0	1	1	5	13	4	2	0	1	0	0	1	0	1	1	1	0	1	7	2	1	1	2	2	2
75	1	2	3	1	0	0	0	1	0	0	1	1	0	0	0	0	0	0	0	1	1	5	7	0	1	0	0	0	0	0	0	0	0	1	0	1	7	2	2	1	2	2	2
71	2	1	3	1	0	0	0	1	0	0	1	1	0	0	0	0	0	0	0	1	1	4	9	0	1	0	1	1	2	0	0	0	0	1	0	1	8	1	1	1	1	2	2
78	1	1	3	1	0	0	0	1	0	0	1	1	0	0	0	0	0	0	0	1	0	3	5	0	0	0	0	0	0	0	0	0	0	0	0	0	0	2	1	1	2	2	2
70	1	2	3	1	0	0	0	1	0	0	0	0	0	0	0	0	0	0	0	1	0	1	6	1	3	0	1	1	1	0	0	0	1	1	0	1	9	1	2	1	1	1	2
70	1	2	3	1	0	0	0	1	0	0	1	1	0	0	0	0	0	0	0	1	1	5	6	0	0	0	1	1	1	0	0	0	0	0	0	1	2	1	2	1	1	2	2
68	1	4	3	1	0	0	0	0	0	0	1	0	0	0	0	0	1	0	0	0	1	3	4	0	0	0	1	0	0	1	0	1	0	0	0	0	0	1	3	2	1	2	1
71	2	1	3	1	0	0	0	1	0	0	0	0	1	0	0	0	0	0	0	1	1	1	6	1	0	1	1	1	1	0	0	0	1	0	1	0	0	1	1	1	1	1	2
67	2	1	3	1	0	0	0	0	0	0	1	1	0	0	0	0	0	0	0	1	1	3	3	0	0	0	0	0	0	0	0	0	0	0	0	1	3	1	1	1	1	2	1
81	1	1	3	1	0	0	1	1	0	0	1	1	0	0	0	0	0	0	0	1	1	4	7	1	0	0	1	1	1	0	0	0	1	0	0	0	0	2	1	1	2	2	2
76	1	1	3	1	0	0	0	0	0	0	1	1	0	0	0	0	0	0	0	1	0	2	6	1	1	0	0	0	0	0	0	0	1	1	0	1	10	2	1	1	2	1	2
67	1	1	3	1	0	0	0	1	0	0	1	1	0	0	0	0	0	0	0	1	0	3	5	0	0	0	0	0	0	0	0	0	0	0	0	1	2	1	1	1	1	2	2
74	1	1	3	1	0	0	1	0	0	0	1	1	0	0	0	0	0	0	0	1	1	3	6	1	0	0	1	0	0	1	0	1	1	0	0	1	7	1	1	1	1	2	2
69	1	2	3	1	0	0	1	1	0	0	1	1	0	0	0	0	0	0	1	1	0	4	9	3	3	1	0	0	0	0	0	0	1	1	1	1	19	1	2	1	1	2	2
74	2	1	3	1	0	0	0	1	0	0	1	1	0	0	0	0	0	0	0	1	0	3	6	1	1	0	0	0	0	0	0	0	1	1	0	1	10	1	1	1	1	2	2
67	2	1	3	1	0	0	0	0	0	0	1	1	0	0	0	0	1	0	0	1	0	3	7	0	1	0	1	0	0	1	0	1	0	1	0	1	12	1	1	1	1	2	2
72	1	1	4	1	0	0	0	1	0	0	1	1	0	0	0	0	1	0	0	1	1	5	8	1	0	0	1	0	0	1	0	1	1	0	0	1	2	1	1	1	1	2	2
75	1	1	4	1	0	0	0	1	0	0	0	0	1	0	0	0	0	0	0	1	0	2	4	1	1	0	0	0	0	0	0	0	1	1	0	1	7	2	1	1	2	1	1
79	1	1	4	1	0	0	0	1	0	0	1	1	0	0	0	0	0	0	0	1	0	3	5	1	0	0	0	0	0	0	0	0	1	0	0	0	0	2	1	1	2	2	2
74	1	1	4	1	0	0	0	1	0	0	1	0	1	0	0	0	0	0	0	1	0	4	9	1	0	0	0	0	0	0	0	0	1	0	0	1	2	1	1	1	1	2	2
69	1	1	4	1	0	0	0	0	0	0	1	0	0	0	0	0	0	0	0	0	0	1	6	0	1	0	1	1	1	0	0	0	0	1	0	1	16	1	1	1	1	1	2
74	1	1	4	1	0	0	1	1	1	0	0	1	0	0	0	0	0	0	0	1	0	3	6	0	0	0	0	0	0	0	0	0	0	0	0	1	3	1	1	1	1	2	2
71	1	1	4	1	0	0	1	1	0	0	0	0	0	0	0	0	0	0	0	1	0	1	2	0	0	0	0	0	0	0	0	0	0	0	0	0	0	1	1	1	1	1	1
76	1	1	4	1	0	0	1	0	0	0	1	1	0	0	0	0	1	0	0	1	0	3	8	1	1	0	1	1	1	0	0	0	1	1	0	1	14	2	1	1	2	2	2
66	2	1	4	1	0	0	0	1	0	0	0	0	0	0	0	0	1	0	0	1	1	3	6	4	2	0	1	0	0	1	0	2	1	1	0	0	0	1	1	1	1	2	2
74	1	1	4	1	0	0	0	1	0	0	1	0	0	0	0	0	0	0	0	1	1	3	7	2	2	0	1	1	1	1	1	1	1	1	0	1	19	1	1	1	1	2	2
70	2	1	4	1	0	0	0	0	0	0	1	0	0	0	0	0	0	0	0	0	0	2	6	2	2	0	1	0	0	1	0	1	1	1	0	1	9	1	1	1	1	1	2
75	2	1	4	1	0	0	0	0	0	0	1	0	0	0	0	0	0	0	0	0	1	2	4	0	0	0	0	0	0	0	0	0	0	0	0	0	0	2	1	1	2	1	1
71	1	1	4	1	0	0	0	1	0	0	0	0	0	0	0	0	1	0	0	1	0	2	2	1	1	0	1	0	0	1	0	2	1	1	0	1	3	1	1	1	1	1	1
68	1	1	4	1	0	0	0	1	0	0	0	1	0	0	0	0	0	0	0	1	0	2	2	0	0	0	0	0	0	0	0	0	0	0	0	0	0	1	1	1	1	1	1
65	2	2	4	1	0	0	0	1	0	0	0	0	0	0	0	0	1	0	0	1	0	2	4	2	1	0	1	1	1	1	1	1	1	1	0	1	7	1	2	1	1	1	1
69	1	1	4	1	0	0	0	1	0	0	1	0	0	0	0	0	1	0	0	1	1	4	6	2	1	0	1	0	0	1	0	1	1	1	0	0	0	1	1	1	1	2	2
70	2	1	4	1	0	0	0	1	0	0	0	0	0	0	0	0	0	0	0	1	0	1	1	0	0	0	0	0	0	0	0	0	0	0	0	0	0	1	1	1	1	1	1
81	2	1	4	1	0	0	0	0	0	0	1	0	0	0	0	0	0	0	0	0	0	1	2	0	1	0	0	0	0	0	0	0	0	1	0	1	7	2	1	1	2	1	1
76	2	1	4	1	0	0	0	1	0	0	0	0	1	0	0	1	0	0	0	1	1	4	5	3	2	0	1	1	1	0	0	0	1	1	0	1	14	2	1	1	2	2	2
71	2	1	4	1	0	0	0	0	0	0	1	0	0	0	0	0	0	0	0	0	1	2	6	0	2	0	0	0	0	0	0	0	0	1	0	1	14	1	1	1	1	1	2
68	1	1	4	1	0	0	0	0	0	0	1	0	0	0	0	0	0	0	0	0	0	3	6	0	2	0	0	0	0	0	0	0	0	1	0	1	14	1	1	1	1	2	2
77	2	1	4	1	0	0	0	1	1	0	0	0	0	0	0	0	0	0	0	1	0	2	6	1	0	0	1	0	0	1	0	1	1	0	0	1	2	2	1	1	2	1	2
72	2	1	4	1	0	0	0	1	0	0	1	0	0	0	0	0	1	0	0	1	1	4	10	3	3	0	1	0	0	1	0	2	1	1	0	1	7	1	1	1	1	2	2
80	1	1	4	1	0	0	0	1	0	0	1	1	0	0	0	0	0	0	0	1	0	4	8	5	3	0	1	0	0	1	0	1	1	1	0	1	3	2	1	1	2	2	2
68	2	1	4	1	0	0	0	1	0	0	0	1	0	0	0	0	0	0	0	1	1	3	5	2	0	0	0	0	0	0	0	0	1	0	0	0	0	1	1	1	1	2	2
75	1	1	4	1	0	0	0	1	1	0	0	0	0	0	0	0	1	0	0	1	1	6	14	1	3	0	1	0	0	1	0	1	1	1	0	1	26	2	1	1	2	2	2
76	1	1	4	1	0	0	0	1	0	0	1	1	0	0	0	0	0	0	0	1	1	4	5	1	0	0	0	0	0	0	0	0	1	0	0	1	2	2	1	1	2	2	2
78	1	1	4	1	0	0	1	1	0	0	1	0	1	0	0	0	0	0	0	1	1	5	9	0	1	0	0	0	0	0	0	0	0	1	0	1	7	2	1	1	2	2	2
76	1	1	4	1	0	0	0	1	0	0	1	0	0	0	0	0	1	0	0	1	0	4	7	3	2	0	1	0	0	1	0	2	1	1	0	1	2	2	1	1	2	2	2
80	1	1	4	1	0	0	0	1	0	0	0	0	0	0	0	0	1	0	0	1	0	2	4	1	0	0	1	0	0	1	0	1	1	0	0	0	0	2	1	1	2	1	1
71	2	1	4	1	0	0	0	1	0	0	1	1	1	0	0	0	0	0	0	1	0	4	7	2	2	0	0	0	0	0	0	0	1	1	0	0	0	1	1	1	1	2	2
70	2	1	4	1	0	0	0	1	0	0	0	0	0	0	0	0	0	0	0	1	0	1	1	0	0	0	0	0	0	0	0	0	0	0	0	0	0	1	1	1	1	1	1
68	2	1	4	1	0	0	0	1	0	0	1	0	0	0	0	0	1	0	0	1	0	3	3	0	0	0	1	0	0	1	0	2	0	0	0	0	0	1	1	1	1	2	1
82	2	1	4	1	0	0	0	1	0	0	0	0	0	0	0	0	0	0	0	1	1	2	4	1	1	0	0	0	0	0	0	0	1	1	0	1	7	2	1	1	2	1	1
71	2	1	4	1	0	0	0	1	0	0	1	0	0	0	0	0	0	0	0	1	0	2	4	0	1	0	1	0	0	1	0	1	0	1	0	1	10	1	1	1	1	1	1
74	1	2	4	1	0	0	1	1	1	0	0	0	0	0	0	0	1	0	0	1	1	5	6	1	0	0	0	0	0	0	0	0	1	0	0	1	5	1	2	1	1	2	2
65	2	1	4	1	0	0	0	1	0	0	1	1	1	0	0	0	1	1	0	1	1	7	7	0	0	2	1	0	0	1	0	1	0	0	1	0	0	1	1	1	1	2	2
71	1	1	4	1	0	0	0	1	0	0	1	1	0	0	0	1	1	0	0	1	1	5	8	1	0	2	0	0	0	0	0	0	1	0	1	1	3	1	1	1	1	2	2
76	2	1	4	1	0	0	0	1	0	0	1	0	0	0	0	0	1	1	0	1	1	5	9	4	2	3	1	0	0	1	0	1	1	1	1	1	7	2	1	1	2	2	2
