# Supplementary material for: Potentially inappropriate medication use among geriatric patients in primary care setting: A cross-sectional study using the Beers, STOPP, FORTA and MAI criteria
Source: PLoS One. 2019 Jun 13;14(6):e0218174. doi: 10.1371/journal.pone.0218174 (PMC6563997; doi:10.1371/journal.pone.0218174)
Supplement: S2 Dataset — (XLSX) [file pone.0218174.s002.xlsx]

## Sheet: Raw Data 2 Excel
Drugsnumbers	DrugCategories	Indication	patientsinappindic	Effectiveness	patientinappeffectiveness	Correctdosage	patientinappdosage	Correctdirections	patientinappcorrectdirections	Practicaldirections	patientsinappPracticaldirections	Drugintercation	PatientsinappDI	Drugdiseaseinteraction	PatientinappdrugdiseaseInter	Duplication	PatientInappDuplic	Durationoftherapy	Patientsinappduration	MAIScoredrug	PatientNo	MAIScorePatient	RecodedMAIPatientscore
1.01	1	0	0	0	0	0	0	0	0	0	0	0	0	0	0	0	0	0	0	0	1	0	0
1.02	5	0	0	0	1	0	0	0	0	0	0	0	0	0	0	0	0	0	0	0	2	3	1
1.03	5	0	1	0	1	0	0	0	0	0	0	0	0	0	0	0	0	0	1	0	3	7	1
1.04	8	0	1	0	1	0	0	0	0	0	0	0	0	0	0	0	0	0	1	0	4	7	1
1.05	8	0	1	0	1	0	0	0	0	0	0	0	0	0	0	0	0	0	1	0	5	7	1
2.01	1	0	1	1	1	0	0	0	0	0	0	0	0	0	0	0	0	0	1	3	6	10	1
3.01	2	0	1	0	1	0	0	0	0	0	0	0	0	0	0	0	0	0	1	0	7	7	1
3.02	2	0	1	0	1	0	0	0	0	0	0	0	0	0	0	0	0	0	1	0	8	7	1
3.03	1	0	1	0	1	0	1	0	0	0	0	0	0	0	0	0	0	0	1	0	9	9	1
3.04	1	0	0	0	0	0	0	0	0	0	0	0	0	0	0	0	0	0	0	0	10	0	0
3.05	8	1	1	1	1	0	0	0	0	0	0	0	0	0	0	0	0	1	1	7	11	10	1
4.01	4	0	0	0	0	0	0	0	0	0	0	0	0	0	0	0	0	0	0	0	12	0	0
4.02	4	0	1	0	1	0	0	0	0	0	0	0	0	0	0	0	0	0	1	0	13	14	1
4.03	2	0	1	0	1	0	0	0	0	0	0	0	0	0	0	0	0	0	1	0	14	19	1
4.04	1	0	0	0	0	0	0	0	0	0	0	0	0	0	0	0	0	0	0	0	15	0	0
4.05	1	0	1	0	1	0	1	0	0	0	0	0	1	0	0	0	0	0	1	0	16	13	1
4.06	1	0	0	0	0	0	0	0	0	0	0	0	0	0	0	0	0	0	0	0	17	0	0
4.07	8	1	1	1	1	0	0	0	0	0	0	0	0	0	0	0	0	1	1	7	18	10	1
5.01	2	0	1	0	1	0	0	0	0	0	0	0	0	0	0	0	0	0	1	0	19	7	1
5.02	1	0	0	0	0	0	0	0	0	0	0	0	0	0	0	0	0	0	0	0	20	0	0
5.03	1	0	1	0	1	0	0	0	0	0	0	0	0	0	0	0	0	0	1	0	21	7	1
5.04	2	0	1	0	1	0	0	0	0	0	0	0	0	0	0	0	0	0	1	0	22	7	1
5.05	1	0	0	0	0	0	1	0	0	0	0	0	1	0	0	0	0	0	0	0	23	12	1
5.06	1	0	0	0	1	0	0	0	0	0	0	0	0	0	0	0	0	0	0	0	24	3	1
5.07	8	1	0	1	0	0	0	0	0	0	0	0	0	0	0	0	0	1	0	7	25	0	0
5.08	8	0	0	0	1	0	0	0	0	0	0	0	1	0	0	0	1	0	0	0	26	17	1
5.09	8	0	0	0	1	0	1	0	0	0	0	0	0	0	0	0	0	0	0	0	27	5	1
6.01	1	0	1	0	1	0	0	0	0	0	0	0	0	0	0	0	0	0	1	0	28	10	1
6.02	1	0	1	0	1	0	1	0	0	0	0	0	0	0	0	0	0	0	1	0	29	9	1
6.03	1	1	1	1	1	0	0	0	0	0	0	0	0	0	0	0	0	1	1	7	30	7	1
6.04	9	0	0	1	0	0	0	0	0	0	0	0	1	0	0	0	0	0	0	3	31	4	1
7.01	1	0	1	0	1	0	0	0	0	0	0	0	1	0	0	0	0	0	1	0	32	11	1
7.02	2	0	0	0	1	0	1	0	0	0	0	0	0	0	0	0	0	0	0	0	33	5	1
7.03	1	0	0	0	0	0	1	0	0	0	0	0	0	0	0	0	0	0	0	0	34	2	1
7.04	2	0	0	0	0	0	0	0	0	0	0	0	0	0	0	0	1	0	0	0	35	2	1
7.05	4	0	1	0	1	0	0	0	0	0	0	0	0	0	0	0	0	0	1	0	36	7	1
7.06	8	1	0	1	0	0	1	0	0	0	0	0	0	0	0	0	0	1	0	7	37	2	1
8.01	1	0	0	0	0	0	1	0	0	0	0	0	1	0	0	0	1	0	0	0	38	10	1
8.02	8	1	0	1	0	0	0	0	0	0	0	0	0	0	0	0	0	1	0	7	39	0	0
9.01	1	0	0	0	0	0	0	0	0	0	0	0	0	0	0	0	0	0	0	0	40	0	0
9.02	1	0	1	0	1	0	1	0	0	0	0	0	0	0	0	0	0	0	1	0	41	9	1
9.03	1	0	0	0	0	1	1	0	0	0	0	0	0	0	0	0	0	0	0	2	42	2	1
9.04	1	0	0	0	0	0	0	0	0	0	0	0	0	0	0	0	0	0	0	0	43	0	0
9.05	4	0	0	0	1	0	0	0	0	0	0	0	0	0	0	0	0	0	0	0	44	3	1
9.06	1	0	0	0	0	0	0	0	0	0	0	0	0	0	0	0	0	0	0	0	45	0	0
9.07	8	1	0	1	0	0	0	0	0	0	0	0	0	0	0	0	0	1	0	7	46	0	0
10.01	1	0	1	0	1	0	0	0	0	0	0	0	1	0	0	0	0	0	1	0	47	22	1
10.02	1	0	0	0	1	0	1	0	0	0	0	0	0	0	0	0	0	0	0	0	48	11	1
10.03	1	0	1	0	1	0	0	0	0	0	0	0	1	0	1	0	0	0	1	0	49	13	1
10.04	2	0	1	0	1	0	1	0	0	0	0	0	0	0	0	0	0	0	1	0	50	9	1
10.05	4	0	1	0	1	0	1	0	0	0	0	0	0	0	0	0	0	0	1	0	51	18	1
11.01	1	0	0	0	0	0	0	0	0	0	0	0	0	0	0	0	0	0	0	0	52	0	0
11.02	1	0	1	0	1	0	0	0	0	0	0	0	1	0	0	0	0	0	1	0	53	11	1
11.03	1	0	0	1	0	0	0	0	0	0	0	0	0	0	0	0	0	0	0	3	54	0	0
11.04	8	1	0	1	0	0	1	0	0	0	0	0	1	0	1	0	0	1	0	7	55	8	1
12.01	1	0	0	0	0	0	0	0	0	0	0	0	0	0	0	0	0	0	0	0	56	0	0
12.02	1	0	0	0	0	0	0	0	0	0	0	0	1	0	0	0	0	0	0	0	57	4	1
12.03	1	0	1	0	1	0	0	0	0	0	0	1	0	0	0	0	0	0	1	2	58	21	1
12.04	1	0	1	0	1	0	0	0	0	0	0	1	0	0	0	0	0	0	1	2	59	10	1
13.01	1	0	0	0	1	0	0	0	0	0	0	0	0	0	0	0	0	0	0	0	60	3	1
13.02	1	0	1	0	1	0	0	0	0	0	0	0	1	0	0	0	0	0	1	0	61	11	1
13.03	9	0	0	0	1	0	0	0	0	0	0	0	0	0	0	0	0	0	0	0	62	9	1
13.04	5	1	1	1	1	0	0	0	0	0	0	0	0	0	0	0	0	1	1	7	63	13	1
13.05	5	1	1	1	1	0	0	0	0	0	0	0	0	0	0	0	0	1	1	9	64	7	1
14.01	2	0	0	1	1	0	0	0	0	0	0	0	0	0	0	0	1	0	0	3	65	5	1
14.02	2	0	0	1	0	0	1	0	0	0	1	0	0	0	0	0	0	0	0	3	66	5	1
14.03	1	0	0	0	1	0	0	0	0	0	0	0	0	0	0	0	0	0	1	0	67	4	1
14.04	1	0	0	0	0	0	0	0	1	0	0	0	0	0	0	0	0	0	0	0	68	0	0
14.05	2	0	0	1	0	0	1	0	0	0	0	0	1	0	0	0	0	0	0	3	69	6	1
14.06	1	0	0	0	0	0	0	0	0	0	0	0	0	0	0	0	0	0	0	0	70	0	0
14.07	1	0	1	0	1	0	0	0	0	0	0	0	1	0	0	0	0	0	1	0	71	14	1
14.08	1	0	0	0	0	0	0	0	0	0	0	0	1	0	0	0	0	0	0	0	72	4	1
14.09	2	0	0	1	0	0	1	0	0	0	0	0	0	0	0	0	0	0	0	3	73	2	1
14.1	1	0	0	0	0	0	0	0	0	0	0	0	0	0	0	0	0	0	0	0	74	0	0
14.11	8	1	0	1	1	0	0	0	0	0	0	0	0	0	0	0	0	1	0	7	75	3	1
15.01	1	0	1	0	1	0	0	0	0	0	0	0	0	0	0	0	0	0	1	0	76	14	1
16.01	4	0	1	0	1	0	0	0	0	0	0	1	0	0	0	0	0	0	1	2	77	7	1
16.02	1	0	0	0	0	1	0	0	0	0	0	0	0	0	0	0	0	0	0	2	78	0	0
16.03	1	0	1	0	1	0	1	0	0	0	0	1	0	0	0	0	0	0	1	2	79	9	1
16.04	2	0	0	0	0	0	0	0	0	0	0	0	0	0	0	0	0	0	0	0	80	0	0
16.05	2	0	1	0	1	0	0	0	0	0	0	0	0	0	0	0	0	0	1	0	81	7	1
16.06	5	0	0	0	0	0	0	0	0	0	0	0	0	0	0	0	1	0	0	0	82	2	1
16.07	5	0	0	0	1	0	0	0	0	0	0	0	0	0	0	0	0	0	0	0	83	6	1
16.08	2	0	0	0	1	0	0	0	0	0	0	0	0	0	0	0	0	0	0	0	84	3	1
16.09	1	0	0	0	1	0	1	0	0	0	0	0	0	0	0	0	0	0	0	0	85	5	1
16.1	8	1	1	1	1	0	0	0	0	0	0	0	0	0	0	0	0	1	1	9	86	7	1
17.01	9	0	0	0	0	0	1	0	0	0	0	0	0	0	0	0	0	0	0	0	87	4	1
17.02	6	0	1	0	1	0	0	0	0	0	0	0	0	0	0	0	0	0	1	0	88	7	1
17.03	9	0	0	0	0	0	0	0	0	0	0	0	0	0	0	0	0	0	0	0	89	0	0
17.04	4	0	1	0	1	0	0	0	0	0	0	0	0	0	0	0	0	0	1	0	90	10	1
17.05	8	0	0	0	1	0	0	0	0	0	0	0	0	0	0	0	0	0	0	0	91	3	1
17.06	8	0	0	0	0	0	0	0	0	0	0	0	0	0	0	0	0	0	0	0	92	0	0
18.01	2	0	0	0	0	0	0	0	0	0	0	0	0	0	0	0	0	0	0	0	93	0	0
18.02	2	0	0	0	0	0	0	0	0	0	0	0	0	0	0	0	0	0	0	0	94	0	0
18.03	1	0	0	0	0	0	0	0	0	0	0	0	0	0	0	0	0	0	0	0	95	0	0
18.04	1	0	0	1	1	0	0	0	0	0	0	0	0	0	0	0	0	0	0	3	96	3	1
18.05	8	1	1	1	1	0	0	0	0	0	0	0	0	0	0	0	0	1	1	7	97	7	1
19.01	1	0	1	0	1	0	0	0	0	0	0	0	0	0	0	0	0	0	1	0	98	7	1
19.02	1	0	1	0	1	0	1	0	0	0	0	0	1	0	1	0	0	0	1	0	99	23	1
19.03	1	0	0	0	1	0	1	0	0	0	0	0	0	0	0	0	0	0	0	0	100	3	1
19.04	1	0	0	0	1	0	1	0	0	0	0	0	0	0	0	0	0	0	0	0	101	8	1
19.05	2	0	0	0	1	0	1	0	0	0	0	0	0	0	0	0	0	0	0	0	102	5	1
19.06	2	0	0	0	0	0	0	0	0	0	0	0	0	0	0	0	0	0	0	0	103	0	0
19.07	8	1	1	1	1	0	0	0	0	0	0	0	0	0	0	0	0	1	1	7	104	10	1
20.01	10	0	0	0	0	0	0	0	0	0	0	0	0	0	0	0	0	0	0	0	105	0	0
20.02	7	0	0	0	0	0	1	0	0	0	0	0	0	0	0	0	0	0	0	0	106	6	1
20.03	4	0	0	0	0	0	0	0	0	0	1	0	0	0	0	0	0	0	0	0	107	1	1
21.01	1	0	0	0	1	0	0	0	0	0	0	0	0	0	0	0	0	0	0	0	108	3	1
21.02	1	0	0	0	0	0	1	0	0	0	0	0	0	0	0	0	0	0	0	0	109	2	1
21.03	1	0	0	0	1	0	0	0	0	0	0	0	0	1	0	0	0	0	0	2	110	3	1
21.04	8	1	1	1	0	0	0	0	0	0	0	0	0	0	0	0	0	1	1	7	111	0	0
22.01	1	0	0	0	1	0	0	0	1	0	0	0	0	0	0	0	0	0	0	0	112	5	1
22.02	4	0	0	0	1	0	0	0	0	0	0	0	0	0	0	0	0	0	0	0	113	3	1
22.03	10	0	1	0	1	0	1	0	0	0	0	0	0	0	0	0	0	0	1	0	114	9	1
22.04	7	0	1	0	1	0	1	0	0	0	0	0	0	0	0	0	0	0	1	0	115	11	1
22.05	8	1	1	1	1	0	0	0	0	0	0	0	0	0	0	0	0	1	1	7	116	14	1
23.01	1	0	1	0	1	0	1	0	0	0	0	1	0	0	0	0	0	0	1	2	117	9	1
23.02	1	0	0	0	0	0	1	0	1	0	1	1	0	0	1	0	0	0	0	2	118	8	1
23.03	5	0	0	0	0	0	1	0	1	0	1	0	0	0	0	0	0	0	0	0	119	6	1
23.04	9	0	1	0	1	0	1	0	0	0	0	1	0	0	0	0	0	0	1	2	120	9	1
23.05	5	0	1	0	1	0	0	0	0	0	0	0	0	0	0	0	0	0	1	0	121	13	1
23.06	7	0	1	0	1	0	0	0	0	0	0	1	0	0	0	0	0	0	1	2	122	13	1
23.07	4	0	0	0	0	1	0	0	0	0	0	1	0	0	0	0	0	0	0	5	123	0	0
23.08	8	0	1	0	1	0	1	0	0	0	0	0	0	0	0	0	0	0	1	0	124	9	1
23.09	5	0	0	0	0	0	0	0	0	0	0	0	0	0	0	0	0	0	0	0	125	0	0
23.1	5	0	0	0	0	0	0	0	0	0	0	0	0	0	0	0	0	0	0	0	126	0	0
23.11	9	0	0	0	0	0	0	0	0	0	0	0	0	0	0	0	0	0	0	0	127	0	0
24.01	1	0	0	0	0	0	0	0	0	0	0	0	0	0	0	0	0	0	0	0	128	0	0
24.02	2	0	1	1	1	0	0	0	0	0	0	0	0	0	0	0	0	0	1	3	129	10	1
24.03	1	0	0	0	0	0	0	0	0	0	0	0	0	0	0	0	0	0	0	0	130	0	0
24.04	1	0	1	0	1	0	1	0	0	0	0	0	0	0	0	0	0	0	0	0	131	9	1
24.05	4	0	1	0	1	0	1	0	0	0	0	0	0	0	0	0	0	0	1	0	132	9	1
24.06	3	0	1	0	1	0	0	0	0	0	0	0	0	0	0	0	0	0	1	0	133	9	1
25.01	1	0	0	0	0	0	1	0	0	0	0	0	1	0	0	0	0	0	0	0	134	6	1
25.02	1	0	1	0	1	0	1	0	0	0	0	0	0	0	0	0	0	0	1	0	135	13	1
25.03	8	0	0	0	1	0	0	0	0	0	0	0	0	0	0	0	0	0	0	0	136	6	1
25.04	8	0	0	0	0	0	0	0	0	0	0	0	0	0	0	0	0	0	0	0	137	0	0
26.01	1	0	1	0	1	0	0	0	0	0	0	0	0	0	1	0	0	0	1	0	138	16	1
26.02	1	0	0	0	0	0	0	0	0	0	0	1	0	0	0	1	0	0	0	3	139	4	1
26.03	2	0	0	1	0	0	1	0	0	0	0	1	0	0	0	0	0	0	0	6	140	2	1
26.04	1	0	0	0	1	0	0	0	0	0	0	1	0	0	0	1	0	0	0	3	141	3	1
26.05	10	0	0	0	1	0	0	0	0	0	0	0	0	0	0	0	0	0	0	0	142	2	1
26.06	1	0	1	0	1	0	0	0	0	0	0	1	0	0	0	1	0	0	1	3	143	10	1
26.07	1	0	0	0	0	0	1	0	0	0	0	1	0	0	0	1	0	0	0	3	144	2	1
26.08	4	0	0	0	0	0	1	0	0	0	0	0	0	0	0	0	0	0	0	0	145	2	1
26.09	4	0	0	0	0	0	0	0	0	0	0	0	0	0	0	0	0	0	0	0	146	0	0
26.1	4	0	0	0	0	0	1	0	0	0	0	0	0	0	0	0	0	0	0	0	147	2	1
27.01	1	0	0	1	1	0	0	0	0	0	0	0	0	0	0	0	0	0	0	3	148	3	1
27.02	9	0	0	0	1	1	1	0	0	0	0	0	0	0	0	0	0	0	0	2	149	5	1
27.03	4	0	0	0	0	0	0	0	0	0	0	0	0	0	0	0	0	0	0	0	150	0	0
27.04	4	0	0	0	1	0	0	0	0	0	0	0	1	0	0	0	0	0	0	0	151	7	1
27.05	4	0	0	0	0	0	0	0	0	0	0	0	0	0	0	0	0	0	0	0	152	0	0
28.01	2	0	0	1	1	0	0	0	0	0	0	0	1	0	0	0	0	0	0	3	153	11	1
28.02	1	0	0	0	1	0	1	0	1	0	1	0	0	0	0	0	1	0	0	0	154	15	1
28.03	1	0	0	0	0	0	0	0	0	0	0	0	0	0	0	0	0	0	0	0	155	0	0
28.04	4	1	0	1	0	0	0	0	0	0	0	0	0	0	0	0	0	1	0	7	156	0	0
29.01	2	0	0	0	0	0	0	0	0	0	0	0	0	0	0	0	0	0	0	0	157	0	0
29.02	5	0	1	0	1	0	1	0	0	0	0	0	0	0	0	0	0	0	1	0	158	10	1
29.03	2	0	1	0	1	0	0	0	0	0	0	0	0	0	0	0	0	0	1	0	159	10	1
29.04	2	0	1	0	1	0	0	0	0	0	0	0	0	0	1	0	0	0	1	0	160	12	1
29.05	1	0	1	0	1	1	1	0	0	0	0	0	0	0	0	0	0	0	1	2	161	9	1
29.06	2	0	0	0	1	0	1	0	0	0	0	0	0	0	0	0	0	0	0	0	162	5	1
29.07	1	0	0	0	1	0	0	0	0	0	0	0	0	0	0	0	0	0	0	0	163	3	1
29.08	1	0	1	0	1	0	0	0	0	0	0	0	0	0	0	0	0	0	1	0	164	7	1
29.09	4	0	0	0	0	0	0	0	0	0	0	0	0	0	0	0	0	0	0	0	165	0	0
29.1	8	1	0	1	1	0	0	0	0	0	0	0	0	0	0	0	0	1	0	7	166	7	1
30.01	1	0	1	0	1	0	0	0	0	0	0	0	1	0	0	0	1	0	1	0	167	18	1
30.02	1	0	1	0	0	0	1	0	0	0	0	0	0	0	0	0	0	0	0	0	168	6	1
30.03	1	1	0	1	0	0	1	0	0	0	0	0	0	0	0	0	0	1	0	9	169	2	1
31.01	1	0	1	0	1	0	0	0	0	0	0	0	1	0	0	0	0	0	1	0	170	19	1
31.02	1	0	0	0	0	0	0	0	0	0	0	1	1	0	0	0	0	0	0	2	171	2	1
31.03	1	0	1	0	1	0	1	0	0	0	0	0	0	0	0	0	0	0	1	0	172	12	1
31.04	1	0	0	0	0	0	1	0	0	0	0	0	0	0	0	0	1	0	0	0	173	4	1
31.05	1	0	1	0	1	0	0	0	0	0	0	0	0	0	0	0	0	0	1	0	174	7	1
31.06	2	0	0	0	1	0	0	0	0	0	0	0	0	0	0	0	0	0	0	0	175	3	1
31.07	2	0	0	0	1	0	1	0	0	0	0	0	0	0	0	0	0	0	0	0	176	5	1
31.08	1	0	0	0	1	0	0	0	0	0	0	0	0	0	0	0	0	0	0	0	177	3	1
31.09	4	0	0	0	0	0	1	0	0	0	0	1	0	0	0	0	0	0	0	2	178	2	1
31.1	4	0	1	0	1	0	1	0	0	0	0	0	0	0	0	0	0	0	1	0	179	9	1
32.01	1	0	0	0	0	0	0	0	0	0	0	0	0	0	0	0	1	0	0	0	180	2	1
32.02	1	0	0	0	0	0	0	0	0	0	0	0	0	0	0	0	0	0	0	0	181	0	0
32.03	1	0	0	0	0	0	0	0	0	0	0	1	0	0	0	0	0	0	0	2	182	0	0
32.04	1	0	1	0	1	0	1	0	0	0	0	1	1	0	0	0	1	0	1	2	183	18	1
32.05	3	0	0	0	0	0	1	0	0	0	0	0	1	0	0	0	0	0	0	0	184	10	1
32.06	8	1	1	1	1	0	0	0	0	0	0	0	0	0	0	0	0	1	1	9	185	7	1
33.01	4	0	0	0	1	0	0	0	0	0	0	0	0	0	0	0	0	0	0	0	186	3	1
33.02	4	0	0	0	0	0	0	0	1	0	1	0	0	0	1	0	0	0	0	0	187	6	1
33.03	4	0	1	0	1	0	0	0	0	0	0	0	0	0	0	0	0	0	1	0	188	7	1
33.04	2	0	1	0	1	0	0	0	0	0	0	0	0	0	0	0	0	0	1	0	189	7	1
33.05	1	0	0	1	1	0	1	0	0	0	0	0	1	0	0	0	0	0	0	3	190	9	1
33.06	2	0	0	0	1	0	0	0	1	0	0	0	0	0	0	0	0	0	0	0	191	7	1
33.07	5	0	0	0	0	0	1	0	0	0	0	0	1	0	0	0	0	0	0	0	192	6	1
33.08	5	0	1	0	1	0	1	0	0	0	0	0	0	0	0	0	0	0	1	0	193	12	1
33.09	1	0	1	0	1	1	1	0	0	0	0	0	1	0	0	0	0	0	1	2	194	20	1
34.01	1	0	0	0	0	0	0	0	0	0	0	0	0	0	0	0	0	0	0	0	195	0	0
34.02	1	0	1	0	1	0	0	0	0	0	0	0	0	0	0	0	0	0	1	0	196	10	1
34.03	4	0	0	0	0	0	1	0	0	0	0	0	0	0	0	0	0	0	0	0	197	2	1
34.04	1	0	0	0	0	0	1	0	0	0	0	0	0	0	0	0	0	0	0	0	198	2	1
34.05	1	0	1	0	1	1	0	0	0	0	0	0	0	0	0	0	0	0	1	2	199	7	1
34.06	1	0	0	0	0	0	1	0	0	0	0	0	0	0	0	0	0	0	0	0	200	2	1
34.07	1	0	1	0	1	0	1	0	0	0	0	0	1	0	0	0	0	0	1	0	201	19	1
35.01	1	0	0	0	0	0	0	0	0	0	0	0	0	0	0	1	0	0	0	1	202	0	0
35.02	1	0	0	0	0	0	0	0	0	0	0	0	0	0	0	1	0	0	0	1	203	0	0
35.03	10	0	0	0	0	0	0	0	0	0	0	0	0	0	0	0	0	0	0	0	204	0	0
35.04	2	0	0	0	0	0	1	0	0	0	0	0	0	0	0	0	0	0	0	0	205	2	1
35.05	1	0	1	0	1	0	0	0	0	0	0	0	0	0	0	0	0	0	1	0	206	13	1
35.06	1	0	0	0	1	0	1	0	0	0	0	0	0	0	0	0	0	0	0	0	207	7	1
36.01	1	0	0	0	0	0	0	0	0	0	0	0	0	0	0	0	0	0	0	0	208	0	0
36.02	2	0	1	0	1	0	0	0	0	0	0	0	0	0	0	0	0	0	1	0	209	7	1
36.03	2	0	0	0	1	0	0	0	0	0	0	0	0	0	0	0	0	0	0	0	210	3	1
36.04	1	0	1	0	1	0	1	0	0	0	0	0	1	0	0	0	0	0	1	0	211	46	1
36.05	1	0	0	0	1	0	0	0	0	0	0	0	0	0	0	0	0	0	0	0	212	3	1
36.06	1	0	0	0	0	0	0	0	0	0	0	0	0	0	0	0	0	0	0	0	213	0	0
36.07	8	1	1	1	1	0	0	0	0	0	0	0	0	0	0	0	0	1	1	7	214	7	1
37.01	2	0	0	0	1	0	0	0	0	0	0	0	0	0	0	0	0	0	0	0	215	2	1
37.02	5	0	1	0	1	0	1	0	0	0	0	0	1	0	0	0	0	0	1	0	216	20	1
37.03	5	0	1	0	1	0	0	0	0	0	0	0	0	0	0	0	0	0	1	0	217	7	1
37.04	5	0	0	0	0	0	0	0	0	0	0	0	1	0	0	0	0	0	0	0	218	6	1
37.05	2	0	0	0	0	0	0	0	0	0	0	0	0	0	0	0	0	0	0	0	219	0	0
37.06	1	0	1	0	1	0	1	0	0	0	0	0	0	0	0	0	0	0	1	0	220	9	1
37.07	4	0	0	0	0	0	1	0	0	0	0	0	0	0	0	0	0	0	0	0	221	2	1
37.08	1	0	0	0	1	1	0	0	0	0	0	0	0	0	0	0	0	0	0	2	222	3	1
37.09	7	0	0	0	0	0	0	0	0	0	0	0	1	0	1	0	0	0	0	0	223	8	1
37.1	1	0	0	0	1	0	1	0	0	0	0	0	0	0	0	0	0	0	0	0	224	5	1
37.11	8	0	1	0	1	0	0	0	0	0	0	0	0	0	0	0	0	0	1	0	225	7	1
37.12	8	0	0	0	0	0	1	0	1	0	0	0	1	0	0	0	0	0	0	0	226	13	1
37.13	8	0	0	0	1	0	0	0	0	0	0	0	0	0	0	0	0	0	0	0	227	3	1
37.14	8	0	0	0	0	0	0	0	0	0	0	0	0	0	0	0	0	0	0	0	228	0	0
38.01	1	0	0	0	0	0	0	0	0	0	0	1	1	0	0	1	0	0	0	3	229	6	1
38.02	1	0	0	0	0	0	0	0	0	0	0	1	0	0	0	0	0	0	0	2	230	0	0
38.03	2	0	0	0	0	0	1	0	0	0	0	0	0	0	0	0	0	0	0	0	231	2	1
38.04	1	0	0	0	1	0	1	0	0	0	0	1	0	0	0	1	0	0	0	3	232	5	1
38.05	1	0	1	0	0	1	1	0	1	0	1	0	1	0	1	0	0	0	0	2	233	30	1
38.06	1	0	0	0	1	0	1	0	0	0	0	0	0	0	0	0	0	0	0	0	234	7	1
38.07	2	0	1	0	1	0	1	0	0	0	0	0	1	0	0	0	0	0	0	0	235	13	1
38.08	4	0	0	0	0	0	0	0	0	0	0	0	0	0	0	0	0	0	0	0	236	0	0
38.09	2	0	0	0	1	0	1	0	1	0	1	0	0	0	0	0	0	0	0	0	237	11	1
39.01	1	0	1	0	1	0	0	0	0	0	0	0	0	0	0	0	0	0	1	0	238	7	1
39.2	2	0	1	0	1	0	0	0	0	0	0	0	1	0	0	0	0	0	1	0	239	17	1
39.03	2	0	1	0	1	0	0	0	0	0	0	0	0	0	0	0	0	0	1	0	240	7	1
39.04	1	0	0	0	1	0	0	0	1	0	1	0	0	0	0	0	0	0	0	0	241	15	1
39.05	1	0	0	0	0	0	1	0	0	0	0	0	0	0	0	0	1	0	0	0	242	4	1
39.06	4	0	0	0	1	0	1	0	0	0	0	0	0	0	0	0	0	0	0	0	243	5	1
40.01	10	0	0	0	0	0	0	0	0	0	0	0	0	0	0	0	0	0	0	0	244	0	0
40.02	1	0	0	0	0	0	0	0	0	0	0	0	0	0	0	0	0	0	0	0	245	0	0
40.03	1	0	1	0	1	0	1	0	0	0	1	0	0	0	0	0	0	0	1	0	246	15	1
40.04	1	0	0	0	0	0	0	0	0	0	0	0	0	0	0	0	0	0	0	0	247	0	0
40.05	1	0	1	0	1	0	0	0	0	0	0	0	0	0	0	0	0	0	1	0	248	7	1
40.06	1	0	1	0	1	0	0	0	0	0	0	0	0	0	0	0	0	0	1	0	249	7	1
40.07	1	0	0	0	0	0	0	0	0	0	0	0	0	0	0	0	0	0	0	0	250	0	0
41.01	1	0	0	0	0	1	0	0	0	0	0	0	0	0	0	0	1	0	0	2	251	2	1
41.02	1	0	0	0	0	0	1	0	0	0	0	0	1	0	1	0	0	0	0	0	252	8	1
41.03	10	0	1	0	1	0	1	0	0	0	0	0	0	0	0	0	0	0	1	0	253	14	1
41.04	2	0	0	0	0	0	1	0	0	0	0	0	1	0	1	0	1	0	0	0	254	16	1
41.05	2	0	0	0	0	0	0	0	0	0	0	0	0	0	0	0	0	0	0	0	255	0	0
41.06	4	0	0	0	0	0	0	0	0	0	0	0	0	0	0	0	0	0	0	0	256	0	0
41.07	1	0	0	0	0	0	1	0	0	0	0	0	0	0	0	0	0	0	0	0	257	2	1
41.08	7	0	0	0	0	0	0	0	0	0	0	0	0	0	0	0	0	0	0	0	258	0	0
41.09	8	1	0	1	1	0	1	0	0	0	1	0	1	0	0	0	0	1	0	9	259	15	1
41.1	9	0	0	0	0	0	0	0	0	0	0	0	0	0	0	0	0	0	0	0	260	0	0
42.01	7	0	0	0	1	0	1	0	0	0	1	0	0	0	0	0	0	0	0	0	261	6	1
42.02	1	0	0	0	0	1	0	0	0	0	0	0	0	0	0	0	0	0	0	2	262	0	0
42.03	2	0	0	0	0	0	0	0	0	0	0	0	0	0	0	0	0	0	0	0	263	0	0
42.04	10	0	0	0	1	0	0	0	0	0	0	0	0	0	0	0	0	0	0	0	264	3	1
42.05	7	0	0	0	1	0	1	0	0	0	0	0	1	0	0	0	1	0	0	0	265	9	1
42.06	2	0	0	0	0	0	0	0	0	0	0	0	0	0	0	0	0	0	0	0	266	0	0
42.07	1	0	1	0	1	0	0	0	0	0	0	0	0	0	0	0	0	0	1	0	267	7	1
42.08	1	0	0	0	1	0	0	0	0	0	0	0	1	0	0	0	0	0	0	0	268	10	1
42.09	1	0	0	0	1	0	0	0	0	0	0	0	1	0	0	0	0	0	0	0	269	10	1
42.1	1	0	1	0	1	0	1	0	0	0	0	0	0	0	0	0	0	0	1	0	270	12	1
43.01	2	0	0	0	0	0	1	0	1	0	0	0	0	0	0	0	0	0	0	0	271	4	1
43.02	2	0	1	0	1	0	0	0	0	0	0	0	0	0	0	0	0	0	1	0	272	7	1
43.03	1	0	0	0	1	1	0	0	0	0	0	0	0	0	0	0	0	0	0	2	273	3	1
43.04	2	0	1	0	1	0	0	0	0	0	1	0	0	0	0	0	0	0	1	0	274	8	1
43.05	4	0	0	0	1	0	1	0	0	0	0	0	0	0	0	0	0	0	0	0	275	5	1
43.06	1	0	0	0	0	0	0	0	0	0	0	0	0	0	0	0	0	0	0	0	276	0	0
43.07	6	0	0	0	0	0	0	0	0	0	0	0	0	0	0	0	0	0	0	0	277	0	0
43.08	1	0	0	0	1	0	0	0	0	0	0	0	0	0	0	0	0	0	0	0	278	3	1
43.09	1	0	0	0	0	0	0	0	0	0	0	0	0	0	0	0	0	0	0	0	279	0	0
43.1	1	0	1	0	1	0	0	0	0	0	0	0	0	0	0	0	0	0	1	0	280	7	1
43.11	1	0	0	0	0	0	1	0	1	0	0	0	0	0	0	0	0	0	0	0	281	4	1
44.01	2	0	0	0	0	0	1	0	0	0	0	0	0	0	0	0	0	0	0	0	282	2	1
44.02	1	0	1	1	1	0	1	0	0	0	0	0	0	0	0	0	0	0	1	3	283	7	1
44.03	1	0	1	0	1	0	0	0	0	0	0	0	1	0	0	0	0	0	1	0	284	18	1
44.04	1	0	0	0	0	0	1	0	0	0	0	0	0	0	0	0	0	0	0	0	285	3	1
44.05	1	0	0	0	0	0	1	0	0	0	0	0	0	0	0	0	0	0	0	0	286	2	1
44.06	2	0	0	0	1	0	1	0	0	0	0	0	1	0	0	0	0	0	0	0	287	9	1
45.01	2	0	0	0	1	0	0	0	0	0	0	0	0	0	1	0	0	0	0	0	288	5	1
45.02	2	0	0	0	0	0	1	0	0	0	0	0	1	0	0	0	1	0	0	0	289	12	1
46.01	1	0	1	0	1	0	0	0	0	0	0	0	1	0	0	0	0	0	1	0	290	11	1
46.02	1	0	0	0	1	0	0	0	0	0	0	0	0	0	0	0	0	0	0	0	291	3	1
47.01	2	0	0	1	1	0	1	0	1	0	0	0	0	0	0	0	0	0	0	3	292	7	1
47.02	2	0	1	1	1	0	0	0	1	0	0	0	0	0	0	0	0	0	1	3	293	10	1
47.03	2	0	0	1	0	0	1	0	0	0	1	0	0	0	0	0	0	0	0	3	294	2	1
47.04	6	0	0	1	1	0	0	0	0	0	0	1	0	0	0	0	0	0	0	5	295	3	1
47.05	1	0	0	0	0	0	1	0	0	0	0	1	0	0	0	0	0	0	0	2	296	2	1
47.06	1	0	0	0	0	0	0	0	0	0	0	0	0	0	0	0	0	0	0	0	297	0	0
47.07	8	1	0	1	0	0	0	0	0	0	0	0	0	0	0	0	0	1	0	9	298	0	0
48.01	2	0	0	1	1	0	0	0	0	0	0	0	0	0	0	0	0	0	0	3	299	3	1
48.02	1	0	1	0	1	1	1	0	0	0	0	0	0	0	0	0	0	0	1	2	300	12	1
48.03	1	0	0	0	0	0	0	0	0	0	0	0	0	0	0	0	0	0	0	0	301	0	0
48.04	4	0	0	0	0	0	0	0	0	0	0	0	0	0	0	0	0	0	0	0	302	0	0
48.05	4	0	0	0	0	0	0	0	0	0	0	0	0	0	0	0	0	0	0	0	303	0	0
48.06	4	0	1	0	1	0	0	0	0	0	0	0	0	0	0	0	0	0	0	0	304	14	1
48.07	4	0	0	0	1	0	1	0	0	0	0	0	0	0	0	0	0	0	0	0	305	8	1
48.08	8	0	0	0	0	0	0	0	0	0	0	0	0	0	0	0	0	0	0	0	306	0	0
48.09	2	0	0	1	0	0	0	0	0	0	0	0	0	0	0	0	0	0	0	3	307	0	0
48.1	2	0	0	1	0	0	1	0	0	0	0	0	0	0	0	0	0	0	0	3	308	2	1
49.01	2	0	0	0	0	0	0	0	0	0	0	0	0	0	0	0	0	0	0	0	309	0	0
49.02	5	0	0	0	1	0	0	0	0	0	0	0	1	0	0	0	0	0	0	0	310	16	1
49.03	9	0	0	0	1	0	0	0	0	0	0	1	0	0	0	0	0	0	0	2	311	6	1
49.04	1	0	0	0	0	0	0	0	0	0	0	0	0	0	0	0	0	1	0	0	312	0	0
49.05	2	0	1	0	1	0	0	0	0	0	0	0	0	0	0	0	0	0	1	0	313	7	1
49.06	1	0	0	0	1	0	0	0	0	0	0	0	0	1	0	0	0	0	0	2	314	3	1
49.07	1	0	0	0	0	0	0	0	0	0	0	1	0	0	0	0	0	0	0	2	315	0	0
49.08	2	0	0	0	0	0	1	0	0	0	0	0	0	0	0	0	0	0	0	0	316	2	1
49.09	8	0	0	0	0	0	0	0	0	0	0	0	0	0	0	0	0	0	0	0	317	0	0
49.1	1	0	0	0	0	0	0	0	0	0	0	0	0	0	0	0	0	0	0	0	318	0	0
49.11	2	0	0	0	0	0	1	0	0	0	0	0	0	0	0	0	0	0	1	0	319	3	1
49.12	8	1	1	1	1	0	1	0	0	0	0	0	0	0	0	0	0	1	1	9	320	9	1
49.13	5	0	0	0	0	0	0	0	0	0	0	0	0	0	1	0	0	0	0	0	321	2	1
49.14	5	0	1	0	1	0	0	0	0	0	0	0	0	0	0	0	0	0	0	0	322	17	1
49.15	1	0	0	0	0	0	0	0	0	0	0	0	0	0	0	0	0	0	0	0	323	0	0
50.01	2	0	1	0	1	0	0	0	0	0	0	0	0	0	0	0	1	0	1	0	324	7	1
50.02	1	0	0	0	0	1	0	0	0	0	0	0	0	0	0	0	0	0	0	2	325	0	0
50.03	6	0	0	0	1	0	1	0	0	0	0	0	1	0	0	0	1	0	0	0	326	18	1
50.04	10	0	0	0	0	0	0	0	0	0	0	0	0	0	0	0	0	0	0	0	327	0	0
50.05	2	0	0	0	1	0	1	0	0	0	0	0	0	0	0	0	0	0	0	0	328	7	1
50.06	2	0	0	0	0	0	1	0	0	0	0	0	0	0	0	0	0	0	0	0	329	2	1
50.07	1	0	1	0	1	0	0	0	0	0	0	0	0	0	0	0	0	0	1	0	330	10	1
50.08	1	0	0	0	0	0	0	0	0	0	0	0	0	0	0	0	0	0	0	0	331	0	0
50.09	1	0	1	0	1	0	0	0	1	0	0	0	0	0	0	0	0	0	1	0	332	7	1
50.1	2	0	0	0	1	0	1	0	0	0	0	0	1	0	0	0	0	0	0	0	333	12	1
50.11	1	0	0	0	0	0	0	0	1	0	0	0	0	0	0	0	0	0	0	0	334	2	1
50.12	8	1	0	1	0	0	0	0	0	0	0	0	0	0	0	0	0	1	0	7	335	0	0
50.13	5	0	0	0	1	0	1	0	0	0	0	0	0	0	0	0	0	0	0	0	336	5	1
50.14	5	0	1	0	1	0	0	0	0	0	0	0	0	0	1	0	0	0	1	0	337	9	1
51.01	2	0	0	1	0	0	0	0	0	0	0	0	0	0	0	0	1	0	0	3	338	2	1
51.02	2	0	0	1	1	0	0	0	0	0	0	0	0	0	0	0	0	0	0	3	339	3	1
51.03	1	0	0	0	1	1	1	0	0	0	0	0	0	0	0	0	0	0	0	2	340	13	1
51.04	6	0	0	0	0	0	1	0	0	0	0	0	0	0	0	0	0	0	0	0	341	3	1
51.05	1	0	0	0	0	0	0	0	0	0	0	0	0	0	0	0	0	0	0	0	342	0	0
51.06	1	0	0	0	0	0	0	0	0	0	0	0	0	0	0	0	0	0	0	0	343	0	0
51.07	2	0	0	1	1	0	1	0	0	0	0	0	0	0	0	0	0	0	0	3	344	14	1
51.08	8	1	0	1	0	0	0	0	0	0	0	0	0	0	0	0	0	1	0	7	345	0	0
52.01	5	0	0	0	1	0	0	0	0	0	0	0	0	0	0	0	0	0	0	0	346	3	1
52.02	5	0	0	0	1	0	0	0	0	0	0	0	0	0	0	0	0	0	0	0	347	3	1
52.03	5	0	0	0	0	0	1	0	0	0	0	0	0	0	0	0	0	0	0	0	348	2	1
52.04	2	0	0	0	0	0	0	0	0	0	0	0	0	0	0	0	0	0	0	0	349	0	0
52.05	1	0	0	0	1	0	1	0	0	0	0	0	0	0	0	0	0	0	0	0	350	5	1
53.01	6	1	1	1	1	0	0	0	0	0	0	1	1	0	1	0	0	1	1	9	351	19	1
53.02	6	0	0	0	1	0	1	0	0	0	0	0	0	0	1	0	0	0	0	0	352	10	1
53.03	9	0	0	0	0	0	0	0	0	0	0	1	0	0	0	0	0	0	0	2	353	0	0
53.04	9	0	0	0	0	0	0	0	0	0	0	0	0	0	0	0	0	0	0	0	354	0	0
53.05	9	0	0	0	0	0	0	0	0	0	0	0	0	0	0	0	0	0	0	0	355	0	0
54.01	2	0	0	0	1	0	0	0	0	0	0	0	0	0	0	0	0	0	0	0	356	9	1
55.01	1	0	1	0	1	1	1	0	0	0	0	1	0	1	1	0	0	0	1	6	357	15	1
55.02	1	0	0	0	0	0	0	0	0	0	0	0	0	0	0	0	0	0	0	0	358	0	0
55.03	1	0	1	0	1	0	1	0	0	0	0	0	0	0	0	0	0	0	1	0	359	9	1
55.04	5	0	0	0	1	0	0	0	0	0	0	0	0	0	0	0	0	0	0	0	360	3	1
55.05	1	0	0	0	0	0	1	0	0	0	0	0	0	0	0	0	0	0	0	0	361	2	1
55.06	1	0	0	0	1	0	1	0	0	0	0	0	0	0	0	0	0	0	0	0	362	5	1
55.07	1	0	0	0	0	0	0	0	0	0	0	0	0	0	0	0	0	0	0	0	363	0	0
55.08	2	0	1	0	1	0	0	0	0	0	0	1	0	0	0	0	0	0	1	2	364	7	1
55.09	4	0	1	0	1	0	0	0	0	0	0	0	0	0	0	0	0	0	1	0	365	7	1
55.1	8	0	1	0	1	0	0	0	0	0	0	0	0	0	0	0	0	0	0	0	366	7	1
56.01	2	0	1	0	1	0	0	0	0	0	0	0	0	0	0	0	0	0	0	0	367	7	1
56.02	2	0	0	0	1	0	1	0	0	0	0	0	0	0	0	0	0	0	0	0	368	8	1
56.03	4	0	0	0	0	0	0	0	0	0	0	0	0	0	0	0	0	0	0	0	369	0	0
56.04	4	0	0	0	1	0	0	0	0	0	0	0	0	0	0	0	0	0	0	0	370	9	1
56.05	2	0	0	0	0	0	1	0	0	0	0	0	0	0	0	0	0	0	0	0	371	2	1
56.06	2	0	0	0	0	0	0	0	0	0	0	0	0	0	0	0	0	0	0	0	372	0	0
56.07	1	0	0	0	0	0	0	0	0	0	0	0	0	0	0	0	0	0	0	0	373	0	0
56.08	4	0	0	0	1	0	0	0	0	0	0	0	0	0	0	0	0	0	0	0	374	3	1
57.01	2	0	0	0	0	0	0	0	0	0	0	1	0	0	0	0	0	0	0	2	375	0	0
57.02	1	0	1	0	1	0	0	0	0	0	0	0	0	0	0	0	0	0	1	0	376	10	1
57.03	2	0	0	0	0	0	1	0	0	0	0	0	0	0	0	0	0	0	0	0	377	2	1
57.04	6	0	0	0	1	0	0	0	0	0	0	1	1	0	0	0	0	0	0	2	378	7	1
57.05	1	0	1	0	1	0	0	0	0	0	0	0	1	0	0	0	0	0	1	0	379	19	1
57.06	8	0	1	0	1	0	1	0	0	0	0	0	0	0	0	0	0	0	1	0	380	10	1
58.01	7	0	1	0	1	0	1	0	0	0	0	0	0	0	0	0	0	0	1	0	381	12	1
58.02	2	0	0	0	0	0	1	0	0	0	0	0	0	0	0	0	0	0	0	0	382	2	1
58.03	8	1	1	1	1	0	0	0	0	0	0	0	0	0	0	0	0	1	1	9	383	7	1
58.04	8	1	0	1	0	0	0	0	0	0	0	0	0	0	0	0	0	1	0	7	384	0	0
58.05	8	1	0	1	0	0	0	0	1	0	0	0	0	0	0	0	0	1	0	7	385	2	1
59.01	9	0	1	0	1	0	0	0	0	0	0	0	0	0	0	0	0	0	1	0	386	16	1
59.02	2	0	0	0	1	0	0	0	0	0	0	0	0	0	0	0	0	0	0	0	387	3	1
59.03	2	0	0	0	0	0	0	0	0	0	0	0	0	0	0	0	0	0	0	0	388	0	0
59.04	1	0	1	0	1	0	0	0	1	0	1	0	0	0	0	0	0	0	1	0	389	14	1
59.05	2	0	0	0	0	0	0	0	0	0	0	0	0	0	0	0	0	0	0	0	390	0	0
59.06	1	0	1	0	1	0	1	0	0	0	1	0	0	0	0	0	0	0	1	0	391	19	1
59.07	1	0	1	1	1	0	1	0	0	0	0	0	0	0	0	0	0	0	1	3	392	9	1
59.08	8	1	0	1	0	0	0	0	0	0	0	0	0	0	0	0	0	0	0	9	393	0	0
60.01	2	0	0	0	1	0	0	0	0	0	0	0	0	0	0	0	0	0	0	0	394	3	1
60.02	1	0	0	0	0	0	0	0	0	0	0	0	0	0	0	0	0	0	0	0	395	0	0
60.03	1	0	1	1	1	0	0	0	0	0	0	0	0	0	0	0	0	0	1	3	396	7	1
60.04	1	0	0	0	0	0	0	0	0	0	0	0	0	0	0	0	0	0	0	0	397	0	0
60.05	1	0	0	0	0	0	0	0	0	0	0	0	0	0	0	0	0	0	0	0	398	0	0
60.06	8	0	1	0	1	0	0	0	0	0	0	0	0	0	0	0	0	0	1	0	399	7	1
60.07	8	0	0	0	1	0	1	0	0	0	0	0	0	0	0	0	0	0	0	0	400	14	1
60.08	8	0	1	0	1	0	0	0	0	0	0	0	0	0	0	0	0	0	1	0	401	14	1
61.01	1	0	1	0	1	0	0	0	0	0	0	1	0	0	0	0	0	0	1	2	402	14	1
61.02	2	0	0	0	0	0	1	0	0	0	0	0	0	0	0	0	0	0	0	0	403	2	1
61.03	2	0	1	0	1	0	0	0	0	0	0	0	0	0	0	0	0	0	1	0	404	7	1
61.04	1	0	0	0	1	0	0	0	0	0	0	1	0	0	0	0	0	0	0	2	405	3	1
61.05	1	0	0	0	0	0	0	0	0	0	0	0	0	0	0	0	0	0	0	0	406	0	0
61.06	1	0	1	0	1	0	1	0	1	0	0	0	1	0	0	0	1	0	1	0	407	26	1
61.07	8	1	0	1	0	0	0	0	0	0	0	0	0	0	1	0	0	1	0	9	408	2	1
62.01	1	0	1	1	1	0	0	0	0	0	0	0	0	0	0	0	0	0	1	3	409	7	1
62.02	1	0	0	0	0	0	0	0	0	0	0	0	0	0	0	0	1	0	0	0	410	2	1
62.03	2	0	0	1	0	0	0	0	0	0	0	0	0	0	0	0	0	0	0	3	411	0	0
62.04	4	0	0	0	0	0	0	0	0	0	0	0	0	0	0	0	0	0	0	0	412	0	0
62.05	2	0	0	1	0	0	0	0	0	0	0	0	0	0	0	0	0	0	0	3	413	0	0
62.06	1	0	0	0	0	0	0	0	0	0	0	0	0	0	0	0	0	0	0	0	414	0	0
62.07	1	0	1	0	1	0	0	0	0	0	0	0	0	0	0	0	0	0	1	0	415	7	1
63.01	2	0	1	1	1	0	0	0	0	0	0	0	0	0	0	0	0	0	1	3	416	10	1
63.02	2	0	0	1	1	0	0	0	0	0	0	0	0	0	1	0	0	0	0	3	417	5	1
63.03	1	1	0	1	0	0	0	0	0	0	0	0	0	0	0	0	0	1	0	7	418	0	0
64.01	10	0	0	0	1	0	0	0	0	0	0	0	0	0	0	0	0	0	0	0	419	3	1
64.02	2	0	1	0	1	0	0	0	0	0	0	0	0	0	0	0	0	0	1	0	420	7	1
64.03	2	0	#NULL!	0	#NULL!	0	#NULL!	0	#NULL!	0	#NULL!	0	#NULL!	0	#NULL!	0	#NULL!	0	#NULL!	0	#NULL!	#NULL!	#NULL!
64.04	1	0	#NULL!	0	#NULL!	0	#NULL!	0	#NULL!	0	#NULL!	0	#NULL!	0	#NULL!	0	#NULL!	0	#NULL!	0	#NULL!	#NULL!	#NULL!
64.05	2	0	#NULL!	0	#NULL!	0	#NULL!	0	#NULL!	0	#NULL!	0	#NULL!	0	#NULL!	0	#NULL!	0	#NULL!	0	#NULL!	#NULL!	#NULL!
64.06	2	0	#NULL!	0	#NULL!	0	#NULL!	0	#NULL!	0	#NULL!	0	#NULL!	0	#NULL!	0	#NULL!	0	#NULL!	0	#NULL!	#NULL!	#NULL!
64.07	9	0	#NULL!	0	#NULL!	0	#NULL!	0	#NULL!	0	#NULL!	0	#NULL!	0	#NULL!	0	#NULL!	0	#NULL!	0	#NULL!	#NULL!	#NULL!
64.08	8	1	#NULL!	1	#NULL!	0	#NULL!	0	#NULL!	0	#NULL!	0	#NULL!	0	#NULL!	0	#NULL!	1	#NULL!	9	#NULL!	#NULL!	#NULL!
65.01	2	0	#NULL!	0	#NULL!	0	#NULL!	0	#NULL!	0	#NULL!	0	#NULL!	0	#NULL!	1	#NULL!	0	#NULL!	1	#NULL!	#NULL!	#NULL!
65.02	2	0	#NULL!	0	#NULL!	0	#NULL!	0	#NULL!	0	#NULL!	0	#NULL!	0	#NULL!	1	#NULL!	0	#NULL!	1	#NULL!	#NULL!	#NULL!
65.03	2	0	#NULL!	0	#NULL!	0	#NULL!	0	#NULL!	0	#NULL!	0	#NULL!	0	#NULL!	0	#NULL!	0	#NULL!	0	#NULL!	#NULL!	#NULL!
65.04	10	0	#NULL!	0	#NULL!	0	#NULL!	0	#NULL!	0	#NULL!	0	#NULL!	0	#NULL!	0	#NULL!	0	#NULL!	0	#NULL!	#NULL!	#NULL!
65.05	1	0	#NULL!	1	#NULL!	0	#NULL!	0	#NULL!	0	#NULL!	0	#NULL!	0	#NULL!	0	#NULL!	0	#NULL!	3	#NULL!	#NULL!	#NULL!
66.01	9	0	#NULL!	0	#NULL!	1	#NULL!	0	#NULL!	0	#NULL!	0	#NULL!	0	#NULL!	0	#NULL!	0	#NULL!	2	#NULL!	#NULL!	#NULL!
66.02	9	0	#NULL!	0	#NULL!	0	#NULL!	0	#NULL!	0	#NULL!	0	#NULL!	0	#NULL!	0	#NULL!	0	#NULL!	0	#NULL!	#NULL!	#NULL!
66.03	1	0	#NULL!	0	#NULL!	0	#NULL!	0	#NULL!	0	#NULL!	0	#NULL!	0	#NULL!	0	#NULL!	0	#NULL!	0	#NULL!	#NULL!	#NULL!
66.04	6	0	#NULL!	0	#NULL!	1	#NULL!	0	#NULL!	1	#NULL!	0	#NULL!	0	#NULL!	0	#NULL!	0	#NULL!	3	#NULL!	#NULL!	#NULL!
66.05	2	0	#NULL!	0	#NULL!	0	#NULL!	0	#NULL!	0	#NULL!	0	#NULL!	0	#NULL!	0	#NULL!	0	#NULL!	0	#NULL!	#NULL!	#NULL!
66.06	2	0	#NULL!	0	#NULL!	0	#NULL!	0	#NULL!	0	#NULL!	0	#NULL!	0	#NULL!	0	#NULL!	0	#NULL!	0	#NULL!	#NULL!	#NULL!
67.01	1	0	#NULL!	1	#NULL!	0	#NULL!	0	#NULL!	0	#NULL!	0	#NULL!	0	#NULL!	0	#NULL!	0	#NULL!	3	#NULL!	#NULL!	#NULL!
67.02	7	0	#NULL!	0	#NULL!	0	#NULL!	0	#NULL!	0	#NULL!	0	#NULL!	0	#NULL!	0	#NULL!	1	#NULL!	1	#NULL!	#NULL!	#NULL!
68.01	1	0	#NULL!	0	#NULL!	0	#NULL!	0	#NULL!	0	#NULL!	0	#NULL!	0	#NULL!	0	#NULL!	0	#NULL!	0	#NULL!	#NULL!	#NULL!
69.01	1	0	#NULL!	0	#NULL!	0	#NULL!	0	#NULL!	0	#NULL!	1	#NULL!	0	#NULL!	0	#NULL!	0	#NULL!	2	#NULL!	#NULL!	#NULL!
69.02	2	0	#NULL!	0	#NULL!	0	#NULL!	0	#NULL!	0	#NULL!	0	#NULL!	0	#NULL!	0	#NULL!	0	#NULL!	0	#NULL!	#NULL!	#NULL!
69.03	1	0	#NULL!	0	#NULL!	0	#NULL!	0	#NULL!	0	#NULL!	0	#NULL!	0	#NULL!	0	#NULL!	0	#NULL!	0	#NULL!	#NULL!	#NULL!
69.04	1	0	#NULL!	0	#NULL!	1	#NULL!	0	#NULL!	0	#NULL!	0	#NULL!	0	#NULL!	0	#NULL!	0	#NULL!	2	#NULL!	#NULL!	#NULL!
69.05	6	0	#NULL!	0	#NULL!	0	#NULL!	0	#NULL!	0	#NULL!	1	#NULL!	0	#NULL!	0	#NULL!	0	#NULL!	2	#NULL!	#NULL!	#NULL!
69.06	8	0	#NULL!	0	#NULL!	0	#NULL!	0	#NULL!	0	#NULL!	0	#NULL!	0	#NULL!	0	#NULL!	0	#NULL!	0	#NULL!	#NULL!	#NULL!
69.07	8	0	#NULL!	0	#NULL!	0	#NULL!	0	#NULL!	0	#NULL!	0	#NULL!	0	#NULL!	0	#NULL!	0	#NULL!	0	#NULL!	#NULL!	#NULL!
70.01	2	0	#NULL!	0	#NULL!	0	#NULL!	0	#NULL!	0	#NULL!	0	#NULL!	0	#NULL!	0	#NULL!	0	#NULL!	0	#NULL!	#NULL!	#NULL!
70.02	2	0	#NULL!	0	#NULL!	0	#NULL!	0	#NULL!	0	#NULL!	0	#NULL!	0	#NULL!	0	#NULL!	0	#NULL!	0	#NULL!	#NULL!	#NULL!
70.03	2	0	#NULL!	0	#NULL!	0	#NULL!	0	#NULL!	0	#NULL!	0	#NULL!	0	#NULL!	0	#NULL!	0	#NULL!	0	#NULL!	#NULL!	#NULL!
70.04	1	0	#NULL!	0	#NULL!	0	#NULL!	0	#NULL!	0	#NULL!	0	#NULL!	0	#NULL!	0	#NULL!	0	#NULL!	0	#NULL!	#NULL!	#NULL!
70.05	1	0	#NULL!	0	#NULL!	0	#NULL!	0	#NULL!	0	#NULL!	0	#NULL!	0	#NULL!	0	#NULL!	0	#NULL!	0	#NULL!	#NULL!	#NULL!
70.06	1	0	#NULL!	0	#NULL!	0	#NULL!	0	#NULL!	0	#NULL!	0	#NULL!	0	#NULL!	0	#NULL!	0	#NULL!	0	#NULL!	#NULL!	#NULL!
71.01	2	0	#NULL!	0	#NULL!	0	#NULL!	0	#NULL!	0	#NULL!	0	#NULL!	0	#NULL!	0	#NULL!	0	#NULL!	0	#NULL!	#NULL!	#NULL!
71.02	2	0	#NULL!	0	#NULL!	0	#NULL!	0	#NULL!	0	#NULL!	0	#NULL!	0	#NULL!	0	#NULL!	0	#NULL!	0	#NULL!	#NULL!	#NULL!
71.03	2	0	#NULL!	0	#NULL!	0	#NULL!	0	#NULL!	0	#NULL!	0	#NULL!	0	#NULL!	0	#NULL!	0	#NULL!	0	#NULL!	#NULL!	#NULL!
71.04	2	0	#NULL!	0	#NULL!	0	#NULL!	0	#NULL!	0	#NULL!	0	#NULL!	0	#NULL!	0	#NULL!	0	#NULL!	0	#NULL!	#NULL!	#NULL!
71.05	1	0	#NULL!	1	#NULL!	0	#NULL!	0	#NULL!	0	#NULL!	0	#NULL!	0	#NULL!	0	#NULL!	0	#NULL!	3	#NULL!	#NULL!	#NULL!
71.06	1	0	#NULL!	0	#NULL!	0	#NULL!	0	#NULL!	0	#NULL!	1	#NULL!	0	#NULL!	0	#NULL!	0	#NULL!	2	#NULL!	#NULL!	#NULL!
71.07	2	0	#NULL!	0	#NULL!	0	#NULL!	0	#NULL!	0	#NULL!	0	#NULL!	0	#NULL!	0	#NULL!	0	#NULL!	0	#NULL!	#NULL!	#NULL!
71.08	1	0	#NULL!	0	#NULL!	0	#NULL!	0	#NULL!	0	#NULL!	1	#NULL!	0	#NULL!	0	#NULL!	0	#NULL!	2	#NULL!	#NULL!	#NULL!
71.09	4	0	#NULL!	0	#NULL!	0	#NULL!	0	#NULL!	0	#NULL!	0	#NULL!	0	#NULL!	0	#NULL!	0	#NULL!	0	#NULL!	#NULL!	#NULL!
71.1	4	0	#NULL!	0	#NULL!	0	#NULL!	0	#NULL!	0	#NULL!	0	#NULL!	0	#NULL!	0	#NULL!	0	#NULL!	0	#NULL!	#NULL!	#NULL!
71.11	8	1	#NULL!	1	#NULL!	0	#NULL!	0	#NULL!	0	#NULL!	0	#NULL!	0	#NULL!	0	#NULL!	1	#NULL!	7	#NULL!	#NULL!	#NULL!
72.01	1	0	#NULL!	0	#NULL!	0	#NULL!	0	#NULL!	0	#NULL!	1	#NULL!	0	#NULL!	0	#NULL!	0	#NULL!	2	#NULL!	#NULL!	#NULL!
72.02	1	0	#NULL!	0	#NULL!	0	#NULL!	0	#NULL!	0	#NULL!	0	#NULL!	0	#NULL!	0	#NULL!	0	#NULL!	0	#NULL!	#NULL!	#NULL!
72.03	1	0	#NULL!	0	#NULL!	0	#NULL!	0	#NULL!	0	#NULL!	0	#NULL!	0	#NULL!	0	#NULL!	0	#NULL!	0	#NULL!	#NULL!	#NULL!
72.04	1	0	#NULL!	0	#NULL!	0	#NULL!	0	#NULL!	0	#NULL!	1	#NULL!	0	#NULL!	0	#NULL!	0	#NULL!	2	#NULL!	#NULL!	#NULL!
72.05	4	0	#NULL!	0	#NULL!	0	#NULL!	0	#NULL!	0	#NULL!	0	#NULL!	0	#NULL!	0	#NULL!	0	#NULL!	0	#NULL!	#NULL!	#NULL!
73.01	2	0	#NULL!	0	#NULL!	0	#NULL!	0	#NULL!	0	#NULL!	0	#NULL!	0	#NULL!	0	#NULL!	0	#NULL!	0	#NULL!	#NULL!	#NULL!
73.02	2	0	#NULL!	0	#NULL!	0	#NULL!	0	#NULL!	0	#NULL!	0	#NULL!	0	#NULL!	0	#NULL!	0	#NULL!	0	#NULL!	#NULL!	#NULL!
73.03	1	0	#NULL!	0	#NULL!	1	#NULL!	0	#NULL!	0	#NULL!	0	#NULL!	0	#NULL!	0	#NULL!	0	#NULL!	2	#NULL!	#NULL!	#NULL!
73.04	1	0	#NULL!	0	#NULL!	0	#NULL!	0	#NULL!	0	#NULL!	0	#NULL!	0	#NULL!	0	#NULL!	0	#NULL!	0	#NULL!	#NULL!	#NULL!
73.05	1	0	#NULL!	0	#NULL!	0	#NULL!	0	#NULL!	0	#NULL!	0	#NULL!	0	#NULL!	0	#NULL!	0	#NULL!	0	#NULL!	#NULL!	#NULL!
74.01	1	0	#NULL!	0	#NULL!	0	#NULL!	0	#NULL!	0	#NULL!	0	#NULL!	0	#NULL!	0	#NULL!	0	#NULL!	0	#NULL!	#NULL!	#NULL!
74.02	4	0	#NULL!	0	#NULL!	0	#NULL!	0	#NULL!	0	#NULL!	0	#NULL!	0	#NULL!	0	#NULL!	0	#NULL!	0	#NULL!	#NULL!	#NULL!
75.01	2	0	#NULL!	0	#NULL!	0	#NULL!	0	#NULL!	0	#NULL!	0	#NULL!	0	#NULL!	0	#NULL!	0	#NULL!	0	#NULL!	#NULL!	#NULL!
75.02	1	0	#NULL!	1	#NULL!	0	#NULL!	0	#NULL!	0	#NULL!	0	#NULL!	0	#NULL!	0	#NULL!	0	#NULL!	3	#NULL!	#NULL!	#NULL!
75.03	1	0	#NULL!	0	#NULL!	0	#NULL!	0	#NULL!	0	#NULL!	0	#NULL!	0	#NULL!	0	#NULL!	0	#NULL!	0	#NULL!	#NULL!	#NULL!
75.04	1	0	#NULL!	0	#NULL!	0	#NULL!	0	#NULL!	0	#NULL!	0	#NULL!	0	#NULL!	0	#NULL!	0	#NULL!	0	#NULL!	#NULL!	#NULL!
75.05	2	0	#NULL!	0	#NULL!	0	#NULL!	0	#NULL!	0	#NULL!	0	#NULL!	0	#NULL!	0	#NULL!	0	#NULL!	0	#NULL!	#NULL!	#NULL!
76.01	2	0	#NULL!	0	#NULL!	0	#NULL!	0	#NULL!	0	#NULL!	0	#NULL!	0	#NULL!	0	#NULL!	0	#NULL!	0	#NULL!	#NULL!	#NULL!
76.02	2	0	#NULL!	0	#NULL!	0	#NULL!	0	#NULL!	0	#NULL!	0	#NULL!	0	#NULL!	0	#NULL!	0	#NULL!	0	#NULL!	#NULL!	#NULL!
76.03	8	1	#NULL!	1	#NULL!	0	#NULL!	0	#NULL!	0	#NULL!	0	#NULL!	0	#NULL!	0	#NULL!	1	#NULL!	7	#NULL!	#NULL!	#NULL!
76.04	6	1	#NULL!	1	#NULL!	0	#NULL!	0	#NULL!	0	#NULL!	0	#NULL!	0	#NULL!	0	#NULL!	1	#NULL!	9	#NULL!	#NULL!	#NULL!
76.05	1	0	#NULL!	0	#NULL!	0	#NULL!	0	#NULL!	0	#NULL!	0	#NULL!	0	#NULL!	0	#NULL!	0	#NULL!	0	#NULL!	#NULL!	#NULL!
76.06	2	0	#NULL!	0	#NULL!	0	#NULL!	0	#NULL!	0	#NULL!	0	#NULL!	0	#NULL!	0	#NULL!	0	#NULL!	0	#NULL!	#NULL!	#NULL!
77.01	9	1	#NULL!	1	#NULL!	0	#NULL!	0	#NULL!	0	#NULL!	0	#NULL!	0	#NULL!	0	#NULL!	1	#NULL!	7	#NULL!	#NULL!	#NULL!
77.02	1	0	#NULL!	0	#NULL!	0	#NULL!	0	#NULL!	0	#NULL!	0	#NULL!	0	#NULL!	0	#NULL!	0	#NULL!	0	#NULL!	#NULL!	#NULL!
77.03	1	0	#NULL!	0	#NULL!	0	#NULL!	0	#NULL!	0	#NULL!	0	#NULL!	0	#NULL!	0	#NULL!	0	#NULL!	0	#NULL!	#NULL!	#NULL!
77.04	10	0	#NULL!	0	#NULL!	0	#NULL!	0	#NULL!	0	#NULL!	0	#NULL!	0	#NULL!	0	#NULL!	0	#NULL!	0	#NULL!	#NULL!	#NULL!
77.05	1	0	#NULL!	0	#NULL!	0	#NULL!	0	#NULL!	0	#NULL!	0	#NULL!	0	#NULL!	0	#NULL!	0	#NULL!	0	#NULL!	#NULL!	#NULL!
78.01	1	0	#NULL!	0	#NULL!	0	#NULL!	0	#NULL!	0	#NULL!	0	#NULL!	0	#NULL!	0	#NULL!	0	#NULL!	0	#NULL!	#NULL!	#NULL!
78.02	1	0	#NULL!	0	#NULL!	0	#NULL!	0	#NULL!	0	#NULL!	0	#NULL!	0	#NULL!	0	#NULL!	0	#NULL!	0	#NULL!	#NULL!	#NULL!
79.01	1	0	#NULL!	0	#NULL!	0	#NULL!	0	#NULL!	0	#NULL!	0	#NULL!	0	#NULL!	0	#NULL!	0	#NULL!	0	#NULL!	#NULL!	#NULL!
79.02	1	0	#NULL!	0	#NULL!	0	#NULL!	0	#NULL!	0	#NULL!	0	#NULL!	0	#NULL!	0	#NULL!	0	#NULL!	0	#NULL!	#NULL!	#NULL!
79.03	1	0	#NULL!	1	#NULL!	0	#NULL!	0	#NULL!	0	#NULL!	0	#NULL!	0	#NULL!	0	#NULL!	0	#NULL!	2	#NULL!	#NULL!	#NULL!
79.04	1	0	#NULL!	0	#NULL!	0	#NULL!	0	#NULL!	0	#NULL!	0	#NULL!	0	#NULL!	0	#NULL!	0	#NULL!	0	#NULL!	#NULL!	#NULL!
79.05	8	1	#NULL!	1	#NULL!	0	#NULL!	0	#NULL!	0	#NULL!	0	#NULL!	0	#NULL!	0	#NULL!	1	#NULL!	7	#NULL!	#NULL!	#NULL!
80.01	4	0	#NULL!	0	#NULL!	0	#NULL!	0	#NULL!	0	#NULL!	0	#NULL!	0	#NULL!	0	#NULL!	0	#NULL!	0	#NULL!	#NULL!	#NULL!
80.02	9	0	#NULL!	0	#NULL!	0	#NULL!	0	#NULL!	0	#NULL!	0	#NULL!	0	#NULL!	0	#NULL!	0	#NULL!	0	#NULL!	#NULL!	#NULL!
80.03	1	0	#NULL!	0	#NULL!	0	#NULL!	0	#NULL!	0	#NULL!	0	#NULL!	0	#NULL!	0	#NULL!	0	#NULL!	0	#NULL!	#NULL!	#NULL!
81.01	1	0	#NULL!	0	#NULL!	0	#NULL!	0	#NULL!	0	#NULL!	0	#NULL!	0	#NULL!	0	#NULL!	0	#NULL!	0	#NULL!	#NULL!	#NULL!
81.02	8	1	#NULL!	1	#NULL!	0	#NULL!	0	#NULL!	0	#NULL!	0	#NULL!	0	#NULL!	0	#NULL!	1	#NULL!	7	#NULL!	#NULL!	#NULL!
82.01	1	0	#NULL!	0	#NULL!	0	#NULL!	0	#NULL!	0	#NULL!	0	#NULL!	0	#NULL!	0	#NULL!	0	#NULL!	0	#NULL!	#NULL!	#NULL!
82.02	1	0	#NULL!	0	#NULL!	0	#NULL!	0	#NULL!	0	#NULL!	0	#NULL!	0	#NULL!	1	#NULL!	0	#NULL!	1	#NULL!	#NULL!	#NULL!
82.03	1	0	#NULL!	0	#NULL!	0	#NULL!	0	#NULL!	0	#NULL!	0	#NULL!	0	#NULL!	1	#NULL!	0	#NULL!	1	#NULL!	#NULL!	#NULL!
83.01	1	0	#NULL!	0	#NULL!	0	#NULL!	0	#NULL!	0	#NULL!	0	#NULL!	0	#NULL!	0	#NULL!	0	#NULL!	0	#NULL!	#NULL!	#NULL!
83.02	1	0	#NULL!	1	#NULL!	1	#NULL!	0	#NULL!	0	#NULL!	0	#NULL!	0	#NULL!	0	#NULL!	0	#NULL!	6	#NULL!	#NULL!	#NULL!
83.03	7	0	#NULL!	0	#NULL!	0	#NULL!	0	#NULL!	0	#NULL!	0	#NULL!	0	#NULL!	0	#NULL!	0	#NULL!	0	#NULL!	#NULL!	#NULL!
83.04	1	0	#NULL!	0	#NULL!	0	#NULL!	0	#NULL!	0	#NULL!	0	#NULL!	0	#NULL!	0	#NULL!	0	#NULL!	0	#NULL!	#NULL!	#NULL!
83.05	4	0	#NULL!	1	#NULL!	1	#NULL!	0	#NULL!	0	#NULL!	0	#NULL!	0	#NULL!	0	#NULL!	0	#NULL!	6	#NULL!	#NULL!	#NULL!
83.06	8	0	#NULL!	0	#NULL!	0	#NULL!	0	#NULL!	0	#NULL!	0	#NULL!	0	#NULL!	0	#NULL!	0	#NULL!	0	#NULL!	#NULL!	#NULL!
83.07	8	0	#NULL!	0	#NULL!	0	#NULL!	0	#NULL!	0	#NULL!	0	#NULL!	0	#NULL!	0	#NULL!	0	#NULL!	0	#NULL!	#NULL!	#NULL!
83.08	1	0	#NULL!	0	#NULL!	0	#NULL!	0	#NULL!	0	#NULL!	0	#NULL!	0	#NULL!	0	#NULL!	0	#NULL!	0	#NULL!	#NULL!	#NULL!
84.01	2	0	#NULL!	0	#NULL!	0	#NULL!	0	#NULL!	0	#NULL!	0	#NULL!	0	#NULL!	0	#NULL!	0	#NULL!	0	#NULL!	#NULL!	#NULL!
84.02	2	0	#NULL!	0	#NULL!	0	#NULL!	0	#NULL!	0	#NULL!	0	#NULL!	0	#NULL!	0	#NULL!	0	#NULL!	0	#NULL!	#NULL!	#NULL!
84.03	1	0	#NULL!	0	#NULL!	0	#NULL!	0	#NULL!	0	#NULL!	0	#NULL!	0	#NULL!	0	#NULL!	0	#NULL!	0	#NULL!	#NULL!	#NULL!
84.04	2	0	#NULL!	1	#NULL!	0	#NULL!	0	#NULL!	0	#NULL!	0	#NULL!	0	#NULL!	0	#NULL!	0	#NULL!	3	#NULL!	#NULL!	#NULL!
85.01	1	0	#NULL!	1	#NULL!	1	#NULL!	0	#NULL!	0	#NULL!	0	#NULL!	0	#NULL!	0	#NULL!	0	#NULL!	6	#NULL!	#NULL!	#NULL!
85.02	1	0	#NULL!	0	#NULL!	0	#NULL!	0	#NULL!	0	#NULL!	0	#NULL!	0	#NULL!	0	#NULL!	0	#NULL!	0	#NULL!	#NULL!	#NULL!
85.03	10	0	#NULL!	0	#NULL!	0	#NULL!	0	#NULL!	0	#NULL!	0	#NULL!	0	#NULL!	0	#NULL!	0	#NULL!	0	#NULL!	#NULL!	#NULL!
85.04	3	0	#NULL!	0	#NULL!	0	#NULL!	0	#NULL!	0	#NULL!	0	#NULL!	0	#NULL!	0	#NULL!	0	#NULL!	0	#NULL!	#NULL!	#NULL!
86.01	1	0	#NULL!	0	#NULL!	0	#NULL!	0	#NULL!	0	#NULL!	0	#NULL!	0	#NULL!	0	#NULL!	0	#NULL!	0	#NULL!	#NULL!	#NULL!
86.02	2	0	#NULL!	0	#NULL!	0	#NULL!	0	#NULL!	0	#NULL!	0	#NULL!	0	#NULL!	0	#NULL!	0	#NULL!	0	#NULL!	#NULL!	#NULL!
86.03	2	0	#NULL!	0	#NULL!	0	#NULL!	0	#NULL!	0	#NULL!	0	#NULL!	0	#NULL!	0	#NULL!	0	#NULL!	0	#NULL!	#NULL!	#NULL!
86.04	1	0	#NULL!	0	#NULL!	0	#NULL!	0	#NULL!	0	#NULL!	0	#NULL!	0	#NULL!	0	#NULL!	0	#NULL!	0	#NULL!	#NULL!	#NULL!
86.05	8	1	#NULL!	1	#NULL!	0	#NULL!	0	#NULL!	0	#NULL!	0	#NULL!	0	#NULL!	0	#NULL!	1	#NULL!	7	#NULL!	#NULL!	#NULL!
87.01	5	0	#NULL!	0	#NULL!	1	#NULL!	0	#NULL!	0	#NULL!	0	#NULL!	0	#NULL!	0	#NULL!	0	#NULL!	2	#NULL!	#NULL!	#NULL!
87.02	5	0	#NULL!	0	#NULL!	1	#NULL!	0	#NULL!	0	#NULL!	0	#NULL!	0	#NULL!	0	#NULL!	0	#NULL!	2	#NULL!	#NULL!	#NULL!
88.01	2	0	#NULL!	0	#NULL!	0	#NULL!	0	#NULL!	0	#NULL!	0	#NULL!	0	#NULL!	0	#NULL!	0	#NULL!	0	#NULL!	#NULL!	#NULL!
88.02	8	1	#NULL!	1	#NULL!	0	#NULL!	0	#NULL!	0	#NULL!	0	#NULL!	0	#NULL!	0	#NULL!	1	#NULL!	7	#NULL!	#NULL!	#NULL!
89.01	4	0	#NULL!	0	#NULL!	0	#NULL!	0	#NULL!	0	#NULL!	0	#NULL!	0	#NULL!	0	#NULL!	0	#NULL!	0	#NULL!	#NULL!	#NULL!
89.02	9	0	#NULL!	0	#NULL!	0	#NULL!	0	#NULL!	0	#NULL!	0	#NULL!	0	#NULL!	0	#NULL!	0	#NULL!	0	#NULL!	#NULL!	#NULL!
89.03	5	0	#NULL!	0	#NULL!	0	#NULL!	0	#NULL!	0	#NULL!	0	#NULL!	0	#NULL!	0	#NULL!	0	#NULL!	0	#NULL!	#NULL!	#NULL!
90.01	2	0	#NULL!	0	#NULL!	0	#NULL!	0	#NULL!	0	#NULL!	0	#NULL!	0	#NULL!	0	#NULL!	0	#NULL!	0	#NULL!	#NULL!	#NULL!
90.02	2	0	#NULL!	0	#NULL!	0	#NULL!	0	#NULL!	0	#NULL!	0	#NULL!	0	#NULL!	0	#NULL!	0	#NULL!	0	#NULL!	#NULL!	#NULL!
90.03	1	0	#NULL!	1	#NULL!	0	#NULL!	0	#NULL!	0	#NULL!	0	#NULL!	0	#NULL!	0	#NULL!	0	#NULL!	3	#NULL!	#NULL!	#NULL!
90.04	4	0	#NULL!	0	#NULL!	0	#NULL!	0	#NULL!	0	#NULL!	0	#NULL!	0	#NULL!	0	#NULL!	0	#NULL!	0	#NULL!	#NULL!	#NULL!
90.05	8	1	#NULL!	1	#NULL!	0	#NULL!	0	#NULL!	0	#NULL!	0	#NULL!	0	#NULL!	0	#NULL!	1	#NULL!	7	#NULL!	#NULL!	#NULL!
91.01	2	0	#NULL!	1	#NULL!	0	#NULL!	0	#NULL!	0	#NULL!	0	#NULL!	0	#NULL!	0	#NULL!	0	#NULL!	3	#NULL!	#NULL!	#NULL!
92.01	2	0	#NULL!	0	#NULL!	0	#NULL!	0	#NULL!	0	#NULL!	0	#NULL!	0	#NULL!	0	#NULL!	0	#NULL!	0	#NULL!	#NULL!	#NULL!
92.02	2	0	#NULL!	0	#NULL!	0	#NULL!	0	#NULL!	0	#NULL!	0	#NULL!	0	#NULL!	0	#NULL!	0	#NULL!	0	#NULL!	#NULL!	#NULL!
92.03	3	0	#NULL!	0	#NULL!	0	#NULL!	0	#NULL!	0	#NULL!	0	#NULL!	0	#NULL!	0	#NULL!	0	#NULL!	0	#NULL!	#NULL!	#NULL!
93.01	1	0	#NULL!	0	#NULL!	0	#NULL!	0	#NULL!	0	#NULL!	0	#NULL!	0	#NULL!	0	#NULL!	0	#NULL!	0	#NULL!	#NULL!	#NULL!
93.02	7	0	#NULL!	0	#NULL!	0	#NULL!	0	#NULL!	0	#NULL!	0	#NULL!	0	#NULL!	0	#NULL!	0	#NULL!	0	#NULL!	#NULL!	#NULL!
93.03	8	0	#NULL!	0	#NULL!	0	#NULL!	0	#NULL!	0	#NULL!	0	#NULL!	0	#NULL!	0	#NULL!	0	#NULL!	0	#NULL!	#NULL!	#NULL!
93.04	8	0	#NULL!	0	#NULL!	0	#NULL!	0	#NULL!	0	#NULL!	0	#NULL!	0	#NULL!	0	#NULL!	0	#NULL!	0	#NULL!	#NULL!	#NULL!
94.01	2	0	#NULL!	0	#NULL!	0	#NULL!	0	#NULL!	0	#NULL!	0	#NULL!	0	#NULL!	0	#NULL!	0	#NULL!	0	#NULL!	#NULL!	#NULL!
94.02	2	0	#NULL!	0	#NULL!	0	#NULL!	0	#NULL!	0	#NULL!	0	#NULL!	0	#NULL!	0	#NULL!	0	#NULL!	0	#NULL!	#NULL!	#NULL!
94.03	2	0	#NULL!	0	#NULL!	0	#NULL!	0	#NULL!	0	#NULL!	0	#NULL!	0	#NULL!	0	#NULL!	0	#NULL!	0	#NULL!	#NULL!	#NULL!
94.04	10	0	#NULL!	0	#NULL!	0	#NULL!	0	#NULL!	0	#NULL!	0	#NULL!	0	#NULL!	0	#NULL!	0	#NULL!	0	#NULL!	#NULL!	#NULL!
94.05	1	0	#NULL!	0	#NULL!	0	#NULL!	0	#NULL!	0	#NULL!	0	#NULL!	0	#NULL!	0	#NULL!	0	#NULL!	0	#NULL!	#NULL!	#NULL!
94.06	1	0	#NULL!	0	#NULL!	0	#NULL!	0	#NULL!	0	#NULL!	0	#NULL!	0	#NULL!	0	#NULL!	0	#NULL!	0	#NULL!	#NULL!	#NULL!
94.07	1	0	#NULL!	0	#NULL!	0	#NULL!	0	#NULL!	0	#NULL!	0	#NULL!	0	#NULL!	0	#NULL!	0	#NULL!	0	#NULL!	#NULL!	#NULL!
94.08	1	0	#NULL!	0	#NULL!	0	#NULL!	0	#NULL!	0	#NULL!	0	#NULL!	0	#NULL!	0	#NULL!	0	#NULL!	0	#NULL!	#NULL!	#NULL!
95.01	2	0	#NULL!	0	#NULL!	0	#NULL!	0	#NULL!	0	#NULL!	0	#NULL!	0	#NULL!	0	#NULL!	0	#NULL!	0	#NULL!	#NULL!	#NULL!
95.02	1	0	#NULL!	0	#NULL!	0	#NULL!	0	#NULL!	0	#NULL!	0	#NULL!	0	#NULL!	0	#NULL!	0	#NULL!	0	#NULL!	#NULL!	#NULL!
96.01	2	0	#NULL!	0	#NULL!	0	#NULL!	0	#NULL!	0	#NULL!	0	#NULL!	0	#NULL!	0	#NULL!	0	#NULL!	0	#NULL!	#NULL!	#NULL!
96.02	2	0	#NULL!	0	#NULL!	0	#NULL!	0	#NULL!	0	#NULL!	0	#NULL!	0	#NULL!	0	#NULL!	0	#NULL!	0	#NULL!	#NULL!	#NULL!
96.03	1	0	#NULL!	0	#NULL!	0	#NULL!	0	#NULL!	0	#NULL!	0	#NULL!	0	#NULL!	0	#NULL!	0	#NULL!	0	#NULL!	#NULL!	#NULL!
96.04	4	0	#NULL!	0	#NULL!	0	#NULL!	0	#NULL!	0	#NULL!	0	#NULL!	0	#NULL!	0	#NULL!	0	#NULL!	0	#NULL!	#NULL!	#NULL!
96.05	4	0	#NULL!	1	#NULL!	0	#NULL!	0	#NULL!	0	#NULL!	0	#NULL!	0	#NULL!	0	#NULL!	0	#NULL!	3	#NULL!	#NULL!	#NULL!
97.01	2	0	#NULL!	0	#NULL!	0	#NULL!	0	#NULL!	0	#NULL!	0	#NULL!	0	#NULL!	0	#NULL!	0	#NULL!	0	#NULL!	#NULL!	#NULL!
97.02	1	0	#NULL!	0	#NULL!	0	#NULL!	0	#NULL!	0	#NULL!	0	#NULL!	0	#NULL!	0	#NULL!	0	#NULL!	0	#NULL!	#NULL!	#NULL!
97.03	1	0	#NULL!	0	#NULL!	0	#NULL!	0	#NULL!	0	#NULL!	0	#NULL!	0	#NULL!	0	#NULL!	0	#NULL!	0	#NULL!	#NULL!	#NULL!
97.04	1	0	#NULL!	0	#NULL!	0	#NULL!	0	#NULL!	0	#NULL!	0	#NULL!	0	#NULL!	0	#NULL!	0	#NULL!	0	#NULL!	#NULL!	#NULL!
97.05	4	1	#NULL!	1	#NULL!	0	#NULL!	0	#NULL!	0	#NULL!	0	#NULL!	0	#NULL!	0	#NULL!	1	#NULL!	7	#NULL!	#NULL!	#NULL!
97.06	2	0	#NULL!	0	#NULL!	0	#NULL!	0	#NULL!	0	#NULL!	0	#NULL!	0	#NULL!	0	#NULL!	0	#NULL!	0	#NULL!	#NULL!	#NULL!
98.01	1	0	#NULL!	0	#NULL!	0	#NULL!	0	#NULL!	0	#NULL!	0	#NULL!	0	#NULL!	0	#NULL!	0	#NULL!	0	#NULL!	#NULL!	#NULL!
98.02	2	0	#NULL!	0	#NULL!	0	#NULL!	0	#NULL!	0	#NULL!	0	#NULL!	0	#NULL!	0	#NULL!	0	#NULL!	0	#NULL!	#NULL!	#NULL!
98.03	1	0	#NULL!	0	#NULL!	0	#NULL!	0	#NULL!	0	#NULL!	0	#NULL!	0	#NULL!	0	#NULL!	0	#NULL!	0	#NULL!	#NULL!	#NULL!
98.04	1	0	#NULL!	0	#NULL!	0	#NULL!	0	#NULL!	0	#NULL!	0	#NULL!	0	#NULL!	0	#NULL!	0	#NULL!	0	#NULL!	#NULL!	#NULL!
98.05	1	0	#NULL!	0	#NULL!	0	#NULL!	0	#NULL!	0	#NULL!	0	#NULL!	0	#NULL!	0	#NULL!	0	#NULL!	0	#NULL!	#NULL!	#NULL!
98.06	8	1	#NULL!	1	#NULL!	0	#NULL!	0	#NULL!	0	#NULL!	0	#NULL!	0	#NULL!	0	#NULL!	1	#NULL!	7	#NULL!	#NULL!	#NULL!
98.07	8	0	#NULL!	0	#NULL!	0	#NULL!	0	#NULL!	0	#NULL!	0	#NULL!	0	#NULL!	0	#NULL!	0	#NULL!	0	#NULL!	#NULL!	#NULL!
99.01	2	0	#NULL!	0	#NULL!	0	#NULL!	0	#NULL!	0	#NULL!	0	#NULL!	0	#NULL!	0	#NULL!	0	#NULL!	0	#NULL!	#NULL!	#NULL!
99.02	1	0	#NULL!	0	#NULL!	0	#NULL!	0	#NULL!	0	#NULL!	0	#NULL!	0	#NULL!	0	#NULL!	0	#NULL!	0	#NULL!	#NULL!	#NULL!
99.03	2	0	#NULL!	0	#NULL!	0	#NULL!	0	#NULL!	0	#NULL!	0	#NULL!	0	#NULL!	0	#NULL!	0	#NULL!	0	#NULL!	#NULL!	#NULL!
99.04	1	0	#NULL!	0	#NULL!	0	#NULL!	0	#NULL!	0	#NULL!	1	#NULL!	1	#NULL!	0	#NULL!	0	#NULL!	5	#NULL!	#NULL!	#NULL!
99.05	1	0	#NULL!	0	#NULL!	0	#NULL!	0	#NULL!	0	#NULL!	1	#NULL!	0	#NULL!	0	#NULL!	0	#NULL!	2	#NULL!	#NULL!	#NULL!
99.06	1	0	#NULL!	0	#NULL!	0	#NULL!	0	#NULL!	0	#NULL!	1	#NULL!	0	#NULL!	0	#NULL!	0	#NULL!	5	#NULL!	#NULL!	#NULL!
99.07	2	0	#NULL!	0	#NULL!	0	#NULL!	0	#NULL!	0	#NULL!	0	#NULL!	0	#NULL!	0	#NULL!	0	#NULL!	0	#NULL!	#NULL!	#NULL!
99.08	2	0	#NULL!	0	#NULL!	0	#NULL!	0	#NULL!	0	#NULL!	0	#NULL!	0	#NULL!	0	#NULL!	0	#NULL!	0	#NULL!	#NULL!	#NULL!
99.09	1	0	#NULL!	0	#NULL!	1	#NULL!	0	#NULL!	0	#NULL!	0	#NULL!	0	#NULL!	0	#NULL!	0	#NULL!	2	#NULL!	#NULL!	#NULL!
99.1	1	0	#NULL!	0	#NULL!	0	#NULL!	0	#NULL!	0	#NULL!	0	#NULL!	0	#NULL!	0	#NULL!	0	#NULL!	0	#NULL!	#NULL!	#NULL!
99.11	1	0	#NULL!	0	#NULL!	0	#NULL!	0	#NULL!	0	#NULL!	1	#NULL!	0	#NULL!	0	#NULL!	0	#NULL!	2	#NULL!	#NULL!	#NULL!
99.12	9	0	#NULL!	0	#NULL!	0	#NULL!	0	#NULL!	0	#NULL!	1	#NULL!	0	#NULL!	0	#NULL!	0	#NULL!	1	#NULL!	#NULL!	#NULL!
99.13	8	1	#NULL!	1	#NULL!	0	#NULL!	0	#NULL!	0	#NULL!	0	#NULL!	0	#NULL!	0	#NULL!	1	#NULL!	7	#NULL!	#NULL!	#NULL!
100.01	2	0	#NULL!	0	#NULL!	0	#NULL!	0	#NULL!	0	#NULL!	0	#NULL!	0	#NULL!	0	#NULL!	0	#NULL!	0	#NULL!	#NULL!	#NULL!
100.02	1	0	#NULL!	1	#NULL!	0	#NULL!	0	#NULL!	0	#NULL!	0	#NULL!	0	#NULL!	0	#NULL!	0	#NULL!	3	#NULL!	#NULL!	#NULL!
100.03	1	0	#NULL!	0	#NULL!	0	#NULL!	0	#NULL!	0	#NULL!	0	#NULL!	0	#NULL!	0	#NULL!	0	#NULL!	0	#NULL!	#NULL!	#NULL!
100.04	1	0	#NULL!	0	#NULL!	0	#NULL!	0	#NULL!	0	#NULL!	0	#NULL!	0	#NULL!	0	#NULL!	0	#NULL!	0	#NULL!	#NULL!	#NULL!
100.05	2	0	#NULL!	0	#NULL!	0	#NULL!	0	#NULL!	0	#NULL!	0	#NULL!	0	#NULL!	0	#NULL!	0	#NULL!	0	#NULL!	#NULL!	#NULL!
100.06	1	0	#NULL!	0	#NULL!	0	#NULL!	0	#NULL!	0	#NULL!	0	#NULL!	0	#NULL!	0	#NULL!	0	#NULL!	0	#NULL!	#NULL!	#NULL!
100.07	2	0	#NULL!	0	#NULL!	0	#NULL!	0	#NULL!	0	#NULL!	0	#NULL!	0	#NULL!	0	#NULL!	0	#NULL!	0	#NULL!	#NULL!	#NULL!
100.08	3	0	#NULL!	0	#NULL!	0	#NULL!	0	#NULL!	0	#NULL!	0	#NULL!	0	#NULL!	0	#NULL!	0	#NULL!	0	#NULL!	#NULL!	#NULL!
100.09	4	0	#NULL!	0	#NULL!	0	#NULL!	0	#NULL!	0	#NULL!	0	#NULL!	0	#NULL!	0	#NULL!	0	#NULL!	0	#NULL!	#NULL!	#NULL!
101.01	9	0	#NULL!	0	#NULL!	0	#NULL!	0	#NULL!	0	#NULL!	0	#NULL!	0	#NULL!	0	#NULL!	0	#NULL!	0	#NULL!	#NULL!	#NULL!
101.02	4	0	#NULL!	1	#NULL!	1	#NULL!	0	#NULL!	0	#NULL!	0	#NULL!	0	#NULL!	0	#NULL!	0	#NULL!	6	#NULL!	#NULL!	#NULL!
101.03	1	0	#NULL!	0	#NULL!	0	#NULL!	0	#NULL!	0	#NULL!	0	#NULL!	0	#NULL!	0	#NULL!	0	#NULL!	0	#NULL!	#NULL!	#NULL!
101.04	2	0	#NULL!	1	#NULL!	0	#NULL!	0	#NULL!	0	#NULL!	0	#NULL!	0	#NULL!	0	#NULL!	0	#NULL!	3	#NULL!	#NULL!	#NULL!
102.01	1	0	#NULL!	0	#NULL!	1	#NULL!	0	#NULL!	0	#NULL!	0	#NULL!	0	#NULL!	0	#NULL!	0	#NULL!	0	#NULL!	#NULL!	#NULL!
102.02	10	0	#NULL!	0	#NULL!	0	#NULL!	0	#NULL!	0	#NULL!	0	#NULL!	0	#NULL!	0	#NULL!	0	#NULL!	0	#NULL!	#NULL!	#NULL!
102.03	8	0	#NULL!	0	#NULL!	0	#NULL!	0	#NULL!	0	#NULL!	0	#NULL!	0	#NULL!	0	#NULL!	0	#NULL!	0	#NULL!	#NULL!	#NULL!
102.04	8	0	#NULL!	0	#NULL!	0	#NULL!	0	#NULL!	0	#NULL!	0	#NULL!	0	#NULL!	0	#NULL!	0	#NULL!	0	#NULL!	#NULL!	#NULL!
102.05	4	0	#NULL!	0	#NULL!	0	#NULL!	0	#NULL!	0	#NULL!	0	#NULL!	0	#NULL!	0	#NULL!	0	#NULL!	0	#NULL!	#NULL!	#NULL!
102.06	2	0	#NULL!	0	#NULL!	0	#NULL!	0	#NULL!	0	#NULL!	0	#NULL!	0	#NULL!	0	#NULL!	0	#NULL!	0	#NULL!	#NULL!	#NULL!
102.07	1	0	#NULL!	0	#NULL!	0	#NULL!	0	#NULL!	0	#NULL!	0	#NULL!	0	#NULL!	0	#NULL!	0	#NULL!	0	#NULL!	#NULL!	#NULL!
102.08	2	0	#NULL!	1	#NULL!	0	#NULL!	0	#NULL!	0	#NULL!	0	#NULL!	0	#NULL!	0	#NULL!	0	#NULL!	3	#NULL!	#NULL!	#NULL!
102.09	8	0	#NULL!	0	#NULL!	0	#NULL!	0	#NULL!	0	#NULL!	0	#NULL!	0	#NULL!	0	#NULL!	0	#NULL!	0	#NULL!	#NULL!	#NULL!
102.1	2	0	#NULL!	1	#NULL!	0	#NULL!	0	#NULL!	0	#NULL!	0	#NULL!	0	#NULL!	0	#NULL!	0	#NULL!	3	#NULL!	#NULL!	#NULL!
102.11	6	0	#NULL!	0	#NULL!	1	#NULL!	0	#NULL!	0	#NULL!	0	#NULL!	0	#NULL!	0	#NULL!	0	#NULL!	2	#NULL!	#NULL!	#NULL!
102.12	1	0	#NULL!	0	#NULL!	0	#NULL!	0	#NULL!	0	#NULL!	0	#NULL!	0	#NULL!	0	#NULL!	0	#NULL!	0	#NULL!	#NULL!	#NULL!
102.13	2	0	#NULL!	0	#NULL!	0	#NULL!	0	#NULL!	0	#NULL!	0	#NULL!	0	#NULL!	0	#NULL!	0	#NULL!	0	#NULL!	#NULL!	#NULL!
103.01	2	0	#NULL!	0	#NULL!	0	#NULL!	0	#NULL!	0	#NULL!	0	#NULL!	0	#NULL!	0	#NULL!	0	#NULL!	0	#NULL!	#NULL!	#NULL!
103.02	1	0	#NULL!	0	#NULL!	0	#NULL!	0	#NULL!	0	#NULL!	0	#NULL!	0	#NULL!	0	#NULL!	0	#NULL!	0	#NULL!	#NULL!	#NULL!
103.03	1	0	#NULL!	0	#NULL!	0	#NULL!	0	#NULL!	0	#NULL!	0	#NULL!	0	#NULL!	0	#NULL!	0	#NULL!	0	#NULL!	#NULL!	#NULL!
103.04	2	0	#NULL!	0	#NULL!	0	#NULL!	0	#NULL!	0	#NULL!	0	#NULL!	0	#NULL!	0	#NULL!	0	#NULL!	0	#NULL!	#NULL!	#NULL!
103.05	1	0	#NULL!	0	#NULL!	0	#NULL!	0	#NULL!	0	#NULL!	0	#NULL!	0	#NULL!	0	#NULL!	0	#NULL!	0	#NULL!	#NULL!	#NULL!
103.06	2	0	#NULL!	0	#NULL!	0	#NULL!	0	#NULL!	0	#NULL!	0	#NULL!	0	#NULL!	0	#NULL!	0	#NULL!	2	#NULL!	#NULL!	#NULL!
103.07	2	0	#NULL!	0	#NULL!	0	#NULL!	0	#NULL!	0	#NULL!	0	#NULL!	0	#NULL!	0	#NULL!	0	#NULL!	0	#NULL!	#NULL!	#NULL!
103.08	1	0	#NULL!	0	#NULL!	0	#NULL!	0	#NULL!	0	#NULL!	0	#NULL!	0	#NULL!	0	#NULL!	0	#NULL!	0	#NULL!	#NULL!	#NULL!
104.01	2	0	#NULL!	0	#NULL!	0	#NULL!	0	#NULL!	0	#NULL!	0	#NULL!	0	#NULL!	0	#NULL!	0	#NULL!	0	#NULL!	#NULL!	#NULL!
104.02	2	0	#NULL!	1	#NULL!	0	#NULL!	0	#NULL!	0	#NULL!	0	#NULL!	0	#NULL!	0	#NULL!	0	#NULL!	3	#NULL!	#NULL!	#NULL!
104.03	8	1	#NULL!	1	#NULL!	0	#NULL!	0	#NULL!	0	#NULL!	0	#NULL!	0	#NULL!	0	#NULL!	1	#NULL!	9	#NULL!	#NULL!	#NULL!
105.01	1	0	#NULL!	0	#NULL!	0	#NULL!	0	#NULL!	0	#NULL!	0	#NULL!	0	#NULL!	0	#NULL!	0	#NULL!	0	#NULL!	#NULL!	#NULL!
105.02	1	0	#NULL!	0	#NULL!	0	#NULL!	0	#NULL!	0	#NULL!	0	#NULL!	0	#NULL!	0	#NULL!	0	#NULL!	0	#NULL!	#NULL!	#NULL!
105.03	1	0	#NULL!	0	#NULL!	0	#NULL!	0	#NULL!	0	#NULL!	0	#NULL!	0	#NULL!	0	#NULL!	0	#NULL!	0	#NULL!	#NULL!	#NULL!
105.04	2	0	#NULL!	0	#NULL!	0	#NULL!	0	#NULL!	0	#NULL!	0	#NULL!	0	#NULL!	0	#NULL!	0	#NULL!	0	#NULL!	#NULL!	#NULL!
105.05	2	0	#NULL!	0	#NULL!	0	#NULL!	0	#NULL!	0	#NULL!	0	#NULL!	0	#NULL!	0	#NULL!	0	#NULL!	0	#NULL!	#NULL!	#NULL!
105.06	2	0	#NULL!	0	#NULL!	0	#NULL!	0	#NULL!	0	#NULL!	0	#NULL!	0	#NULL!	0	#NULL!	0	#NULL!	0	#NULL!	#NULL!	#NULL!
106.01	2	0	#NULL!	0	#NULL!	0	#NULL!	0	#NULL!	0	#NULL!	0	#NULL!	0	#NULL!	0	#NULL!	0	#NULL!	0	#NULL!	#NULL!	#NULL!
106.02	9	0	#NULL!	0	#NULL!	0	#NULL!	0	#NULL!	0	#NULL!	0	#NULL!	0	#NULL!	0	#NULL!	0	#NULL!	0	#NULL!	#NULL!	#NULL!
106.03	1	0	#NULL!	1	#NULL!	0	#NULL!	0	#NULL!	0	#NULL!	0	#NULL!	0	#NULL!	0	#NULL!	0	#NULL!	3	#NULL!	#NULL!	#NULL!
106.04	2	0	#NULL!	0	#NULL!	0	#NULL!	0	#NULL!	0	#NULL!	0	#NULL!	0	#NULL!	0	#NULL!	0	#NULL!	0	#NULL!	#NULL!	#NULL!
106.05	4	0	#NULL!	0	#NULL!	0	#NULL!	0	#NULL!	0	#NULL!	0	#NULL!	0	#NULL!	0	#NULL!	0	#NULL!	0	#NULL!	#NULL!	#NULL!
106.06	1	0	#NULL!	0	#NULL!	0	#NULL!	0	#NULL!	0	#NULL!	0	#NULL!	0	#NULL!	0	#NULL!	0	#NULL!	0	#NULL!	#NULL!	#NULL!
106.07	1	0	#NULL!	1	#NULL!	0	#NULL!	0	#NULL!	0	#NULL!	0	#NULL!	0	#NULL!	0	#NULL!	0	#NULL!	3	#NULL!	#NULL!	#NULL!
106.08	1	0	#NULL!	0	#NULL!	0	#NULL!	0	#NULL!	0	#NULL!	0	#NULL!	0	#NULL!	0	#NULL!	0	#NULL!	0	#NULL!	#NULL!	#NULL!
106.09	1	0	#NULL!	0	#NULL!	0	#NULL!	0	#NULL!	0	#NULL!	0	#NULL!	0	#NULL!	0	#NULL!	0	#NULL!	0	#NULL!	#NULL!	#NULL!
106.1	4	0	#NULL!	0	#NULL!	0	#NULL!	0	#NULL!	0	#NULL!	0	#NULL!	0	#NULL!	0	#NULL!	0	#NULL!	0	#NULL!	#NULL!	#NULL!
107.01	1	0	#NULL!	0	#NULL!	0	#NULL!	0	#NULL!	0	#NULL!	0	#NULL!	0	#NULL!	0	#NULL!	0	#NULL!	0	#NULL!	#NULL!	#NULL!
107.02	10	0	#NULL!	0	#NULL!	0	#NULL!	0	#NULL!	1	#NULL!	0	#NULL!	0	#NULL!	0	#NULL!	0	#NULL!	1	#NULL!	#NULL!	#NULL!
107.03	1	0	#NULL!	0	#NULL!	0	#NULL!	0	#NULL!	0	#NULL!	0	#NULL!	0	#NULL!	0	#NULL!	0	#NULL!	0	#NULL!	#NULL!	#NULL!
108.01	2	0	#NULL!	0	#NULL!	0	#NULL!	0	#NULL!	0	#NULL!	0	#NULL!	0	#NULL!	0	#NULL!	0	#NULL!	0	#NULL!	#NULL!	#NULL!
108.02	1	0	#NULL!	1	#NULL!	0	#NULL!	0	#NULL!	0	#NULL!	0	#NULL!	0	#NULL!	0	#NULL!	0	#NULL!	3	#NULL!	#NULL!	#NULL!
108.03	1	0	#NULL!	0	#NULL!	0	#NULL!	0	#NULL!	0	#NULL!	0	#NULL!	0	#NULL!	0	#NULL!	0	#NULL!	0	#NULL!	#NULL!	#NULL!
108.04	2	0	#NULL!	0	#NULL!	0	#NULL!	0	#NULL!	0	#NULL!	0	#NULL!	0	#NULL!	0	#NULL!	0	#NULL!	0	#NULL!	#NULL!	#NULL!
108.05	1	0	#NULL!	0	#NULL!	0	#NULL!	0	#NULL!	0	#NULL!	0	#NULL!	0	#NULL!	0	#NULL!	0	#NULL!	0	#NULL!	#NULL!	#NULL!
108.06	8	1	#NULL!	1	#NULL!	0	#NULL!	0	#NULL!	0	#NULL!	0	#NULL!	0	#NULL!	0	#NULL!	1	#NULL!	7	#NULL!	#NULL!	#NULL!
108.07	2	0	#NULL!	0	#NULL!	0	#NULL!	0	#NULL!	0	#NULL!	0	#NULL!	0	#NULL!	0	#NULL!	0	#NULL!	0	#NULL!	#NULL!	#NULL!
109.01	2	0	#NULL!	0	#NULL!	0	#NULL!	0	#NULL!	0	#NULL!	0	#NULL!	0	#NULL!	0	#NULL!	0	#NULL!	0	#NULL!	#NULL!	#NULL!
109.02	2	0	#NULL!	0	#NULL!	0	#NULL!	0	#NULL!	0	#NULL!	0	#NULL!	0	#NULL!	0	#NULL!	0	#NULL!	0	#NULL!	#NULL!	#NULL!
109.03	1	0	#NULL!	0	#NULL!	1	#NULL!	0	#NULL!	0	#NULL!	0	#NULL!	0	#NULL!	0	#NULL!	0	#NULL!	2	#NULL!	#NULL!	#NULL!
109.04	1	0	#NULL!	0	#NULL!	0	#NULL!	0	#NULL!	0	#NULL!	0	#NULL!	0	#NULL!	0	#NULL!	0	#NULL!	0	#NULL!	#NULL!	#NULL!
109.05	6	0	#NULL!	0	#NULL!	0	#NULL!	0	#NULL!	0	#NULL!	0	#NULL!	0	#NULL!	0	#NULL!	0	#NULL!	0	#NULL!	#NULL!	#NULL!
109.06	1	0	#NULL!	0	#NULL!	0	#NULL!	0	#NULL!	0	#NULL!	0	#NULL!	0	#NULL!	0	#NULL!	0	#NULL!	0	#NULL!	#NULL!	#NULL!
109.07	2	0	#NULL!	0	#NULL!	0	#NULL!	0	#NULL!	0	#NULL!	0	#NULL!	0	#NULL!	0	#NULL!	0	#NULL!	0	#NULL!	#NULL!	#NULL!
109.08	1	0	#NULL!	0	#NULL!	0	#NULL!	0	#NULL!	0	#NULL!	0	#NULL!	0	#NULL!	0	#NULL!	0	#NULL!	0	#NULL!	#NULL!	#NULL!
109.09	1	0	#NULL!	0	#NULL!	0	#NULL!	0	#NULL!	0	#NULL!	0	#NULL!	0	#NULL!	0	#NULL!	0	#NULL!	0	#NULL!	#NULL!	#NULL!
109.1	5	0	#NULL!	0	#NULL!	0	#NULL!	0	#NULL!	0	#NULL!	0	#NULL!	0	#NULL!	0	#NULL!	0	#NULL!	0	#NULL!	#NULL!	#NULL!
109.11	5	0	#NULL!	0	#NULL!	0	#NULL!	0	#NULL!	0	#NULL!	0	#NULL!	0	#NULL!	0	#NULL!	0	#NULL!	0	#NULL!	#NULL!	#NULL!
109.12	5	0	#NULL!	0	#NULL!	0	#NULL!	0	#NULL!	0	#NULL!	0	#NULL!	0	#NULL!	0	#NULL!	0	#NULL!	0	#NULL!	#NULL!	#NULL!
110.01	2	0	#NULL!	0	#NULL!	0	#NULL!	0	#NULL!	0	#NULL!	0	#NULL!	0	#NULL!	0	#NULL!	0	#NULL!	0	#NULL!	#NULL!	#NULL!
110.02	2	0	#NULL!	0	#NULL!	0	#NULL!	0	#NULL!	0	#NULL!	0	#NULL!	0	#NULL!	0	#NULL!	0	#NULL!	0	#NULL!	#NULL!	#NULL!
110.03	1	0	#NULL!	1	#NULL!	0	#NULL!	0	#NULL!	0	#NULL!	0	#NULL!	0	#NULL!	0	#NULL!	0	#NULL!	3	#NULL!	#NULL!	#NULL!
110.04	1	0	#NULL!	0	#NULL!	0	#NULL!	0	#NULL!	0	#NULL!	0	#NULL!	0	#NULL!	0	#NULL!	0	#NULL!	0	#NULL!	#NULL!	#NULL!
110.05	1	0	#NULL!	0	#NULL!	0	#NULL!	0	#NULL!	0	#NULL!	0	#NULL!	0	#NULL!	0	#NULL!	0	#NULL!	0	#NULL!	#NULL!	#NULL!
111.01	9	0	#NULL!	0	#NULL!	0	#NULL!	0	#NULL!	0	#NULL!	0	#NULL!	0	#NULL!	0	#NULL!	0	#NULL!	0	#NULL!	#NULL!	#NULL!
111.02	1	0	#NULL!	0	#NULL!	0	#NULL!	0	#NULL!	0	#NULL!	0	#NULL!	0	#NULL!	0	#NULL!	0	#NULL!	0	#NULL!	#NULL!	#NULL!
111.03	1	0	#NULL!	0	#NULL!	0	#NULL!	0	#NULL!	0	#NULL!	0	#NULL!	0	#NULL!	0	#NULL!	0	#NULL!	0	#NULL!	#NULL!	#NULL!
111.04	1	0	#NULL!	0	#NULL!	0	#NULL!	0	#NULL!	0	#NULL!	0	#NULL!	0	#NULL!	0	#NULL!	0	#NULL!	0	#NULL!	#NULL!	#NULL!
112.01	1	0	#NULL!	0	#NULL!	0	#NULL!	0	#NULL!	0	#NULL!	0	#NULL!	0	#NULL!	0	#NULL!	0	#NULL!	0	#NULL!	#NULL!	#NULL!
112.02	2	0	#NULL!	0	#NULL!	0	#NULL!	1	#NULL!	0	#NULL!	0	#NULL!	0	#NULL!	0	#NULL!	0	#NULL!	2	#NULL!	#NULL!	#NULL!
112.03	1	0	#NULL!	1	#NULL!	0	#NULL!	0	#NULL!	0	#NULL!	0	#NULL!	0	#NULL!	0	#NULL!	0	#NULL!	3	#NULL!	#NULL!	#NULL!
112.04	1	0	#NULL!	0	#NULL!	0	#NULL!	0	#NULL!	0	#NULL!	0	#NULL!	0	#NULL!	0	#NULL!	0	#NULL!	0	#NULL!	#NULL!	#NULL!
112.05	2	0	#NULL!	0	#NULL!	0	#NULL!	0	#NULL!	0	#NULL!	0	#NULL!	0	#NULL!	0	#NULL!	0	#NULL!	0	#NULL!	#NULL!	#NULL!
112.06	2	0	#NULL!	0	#NULL!	0	#NULL!	0	#NULL!	0	#NULL!	0	#NULL!	0	#NULL!	0	#NULL!	0	#NULL!	0	#NULL!	#NULL!	#NULL!
113.01	2	0	#NULL!	0	#NULL!	0	#NULL!	0	#NULL!	0	#NULL!	0	#NULL!	0	#NULL!	0	#NULL!	0	#NULL!	0	#NULL!	#NULL!	#NULL!
113.02	2	0	#NULL!	0	#NULL!	0	#NULL!	0	#NULL!	0	#NULL!	0	#NULL!	0	#NULL!	0	#NULL!	0	#NULL!	0	#NULL!	#NULL!	#NULL!
113.03	1	0	#NULL!	0	#NULL!	0	#NULL!	0	#NULL!	0	#NULL!	0	#NULL!	0	#NULL!	0	#NULL!	0	#NULL!	0	#NULL!	#NULL!	#NULL!
113.04	1	0	#NULL!	1	#NULL!	0	#NULL!	0	#NULL!	0	#NULL!	0	#NULL!	0	#NULL!	0	#NULL!	0	#NULL!	3	#NULL!	#NULL!	#NULL!
113.05	2	0	#NULL!	0	#NULL!	0	#NULL!	0	#NULL!	0	#NULL!	0	#NULL!	0	#NULL!	0	#NULL!	0	#NULL!	0	#NULL!	#NULL!	#NULL!
114.01	1	0	#NULL!	0	#NULL!	1	#NULL!	0	#NULL!	0	#NULL!	0	#NULL!	0	#NULL!	0	#NULL!	0	#NULL!	2	#NULL!	#NULL!	#NULL!
114.02	2	0	#NULL!	0	#NULL!	0	#NULL!	0	#NULL!	0	#NULL!	0	#NULL!	0	#NULL!	0	#NULL!	0	#NULL!	0	#NULL!	#NULL!	#NULL!
114.03	8	1	#NULL!	1	#NULL!	0	#NULL!	0	#NULL!	0	#NULL!	0	#NULL!	0	#NULL!	0	#NULL!	1	#NULL!	7	#NULL!	#NULL!	#NULL!
114.04	1	0	#NULL!	0	#NULL!	0	#NULL!	0	#NULL!	0	#NULL!	0	#NULL!	0	#NULL!	0	#NULL!	0	#NULL!	0	#NULL!	#NULL!	#NULL!
115.01	1	0	#NULL!	0	#NULL!	0	#NULL!	0	#NULL!	0	#NULL!	0	#NULL!	0	#NULL!	0	#NULL!	0	#NULL!	0	#NULL!	#NULL!	#NULL!
115.02	1	0	#NULL!	0	#NULL!	0	#NULL!	0	#NULL!	0	#NULL!	0	#NULL!	0	#NULL!	0	#NULL!	0	#NULL!	0	#NULL!	#NULL!	#NULL!
115.03	2	0	#NULL!	0	#NULL!	0	#NULL!	0	#NULL!	0	#NULL!	0	#NULL!	0	#NULL!	0	#NULL!	0	#NULL!	0	#NULL!	#NULL!	#NULL!
115.04	2	0	#NULL!	0	#NULL!	0	#NULL!	0	#NULL!	0	#NULL!	0	#NULL!	0	#NULL!	0	#NULL!	0	#NULL!	0	#NULL!	#NULL!	#NULL!
115.05	1	0	#NULL!	1	#NULL!	0	#NULL!	0	#NULL!	0	#NULL!	0	#NULL!	0	#NULL!	0	#NULL!	0	#NULL!	3	#NULL!	#NULL!	#NULL!
115.06	2	0	#NULL!	0	#NULL!	0	#NULL!	0	#NULL!	0	#NULL!	0	#NULL!	0	#NULL!	0	#NULL!	0	#NULL!	0	#NULL!	#NULL!	#NULL!
115.07	9	0	#NULL!	0	#NULL!	0	#NULL!	0	#NULL!	0	#NULL!	0	#NULL!	0	#NULL!	0	#NULL!	0	#NULL!	0	#NULL!	#NULL!	#NULL!
115.08	4	1	#NULL!	1	#NULL!	1	#NULL!	0	#NULL!	0	#NULL!	0	#NULL!	0	#NULL!	0	#NULL!	1	#NULL!	9	#NULL!	#NULL!	#NULL!
116.01	2	0	#NULL!	0	#NULL!	0	#NULL!	0	#NULL!	0	#NULL!	0	#NULL!	0	#NULL!	0	#NULL!	0	#NULL!	0	#NULL!	#NULL!	#NULL!
116.02	2	0	#NULL!	0	#NULL!	0	#NULL!	0	#NULL!	0	#NULL!	0	#NULL!	0	#NULL!	0	#NULL!	0	#NULL!	0	#NULL!	#NULL!	#NULL!
116.03	2	0	#NULL!	0	#NULL!	0	#NULL!	0	#NULL!	0	#NULL!	0	#NULL!	0	#NULL!	0	#NULL!	0	#NULL!	0	#NULL!	#NULL!	#NULL!
116.04	8	1	#NULL!	1	#NULL!	0	#NULL!	0	#NULL!	0	#NULL!	0	#NULL!	0	#NULL!	0	#NULL!	1	#NULL!	7	#NULL!	#NULL!	#NULL!
116.05	4	0	#NULL!	0	#NULL!	0	#NULL!	0	#NULL!	0	#NULL!	0	#NULL!	0	#NULL!	0	#NULL!	0	#NULL!	0	#NULL!	#NULL!	#NULL!
116.06	1	1	#NULL!	1	#NULL!	0	#NULL!	0	#NULL!	0	#NULL!	0	#NULL!	0	#NULL!	0	#NULL!	1	#NULL!	7	#NULL!	#NULL!	#NULL!
117.01	1	0	#NULL!	0	#NULL!	0	#NULL!	0	#NULL!	0	#NULL!	0	#NULL!	0	#NULL!	0	#NULL!	0	#NULL!	0	#NULL!	#NULL!	#NULL!
117.02	1	0	#NULL!	0	#NULL!	1	#NULL!	0	#NULL!	0	#NULL!	0	#NULL!	0	#NULL!	0	#NULL!	0	#NULL!	2	#NULL!	#NULL!	#NULL!
117.03	2	0	#NULL!	0	#NULL!	0	#NULL!	0	#NULL!	0	#NULL!	0	#NULL!	0	#NULL!	0	#NULL!	0	#NULL!	0	#NULL!	#NULL!	#NULL!
117.04	8	1	#NULL!	1	#NULL!	0	#NULL!	0	#NULL!	0	#NULL!	0	#NULL!	0	#NULL!	0	#NULL!	1	#NULL!	7	#NULL!	#NULL!	#NULL!
117.05	1	0	#NULL!	0	#NULL!	0	#NULL!	0	#NULL!	0	#NULL!	0	#NULL!	0	#NULL!	0	#NULL!	0	#NULL!	0	#NULL!	#NULL!	#NULL!
118.01	1	0	#NULL!	0	#NULL!	0	#NULL!	0	#NULL!	0	#NULL!	0	#NULL!	0	#NULL!	0	#NULL!	0	#NULL!	0	#NULL!	#NULL!	#NULL!
118.02	1	0	#NULL!	0	#NULL!	0	#NULL!	0	#NULL!	0	#NULL!	0	#NULL!	1	#NULL!	0	#NULL!	0	#NULL!	2	#NULL!	#NULL!	#NULL!
118.03	1	0	#NULL!	0	#NULL!	1	#NULL!	0	#NULL!	0	#NULL!	0	#NULL!	0	#NULL!	0	#NULL!	0	#NULL!	2	#NULL!	#NULL!	#NULL!
118.04	1	0	#NULL!	0	#NULL!	0	#NULL!	0	#NULL!	0	#NULL!	0	#NULL!	0	#NULL!	0	#NULL!	0	#NULL!	0	#NULL!	#NULL!	#NULL!
118.05	2	0	#NULL!	0	#NULL!	0	#NULL!	0	#NULL!	0	#NULL!	0	#NULL!	0	#NULL!	0	#NULL!	0	#NULL!	0	#NULL!	#NULL!	#NULL!
118.06	2	0	#NULL!	0	#NULL!	0	#NULL!	1	#NULL!	1	#NULL!	0	#NULL!	0	#NULL!	0	#NULL!	0	#NULL!	3	#NULL!	#NULL!	#NULL!
118.07	2	0	#NULL!	0	#NULL!	0	#NULL!	0	#NULL!	0	#NULL!	0	#NULL!	0	#NULL!	0	#NULL!	0	#NULL!	0	#NULL!	#NULL!	#NULL!
118.08	8	0	#NULL!	0	#NULL!	0	#NULL!	0	#NULL!	0	#NULL!	0	#NULL!	0	#NULL!	0	#NULL!	0	#NULL!	0	#NULL!	#NULL!	#NULL!
118.09	9	0	#NULL!	0	#NULL!	1	#NULL!	0	#NULL!	0	#NULL!	0	#NULL!	0	#NULL!	0	#NULL!	0	#NULL!	2	#NULL!	#NULL!	#NULL!
118.1	9	0	#NULL!	0	#NULL!	0	#NULL!	1	#NULL!	1	#NULL!	0	#NULL!	0	#NULL!	0	#NULL!	0	#NULL!	2	#NULL!	#NULL!	#NULL!
119.01	2	0	#NULL!	0	#NULL!	0	#NULL!	0	#NULL!	0	#NULL!	0	#NULL!	0	#NULL!	0	#NULL!	0	#NULL!	0	#NULL!	#NULL!	#NULL!
119.02	2	0	#NULL!	0	#NULL!	0	#NULL!	0	#NULL!	0	#NULL!	0	#NULL!	0	#NULL!	0	#NULL!	0	#NULL!	0	#NULL!	#NULL!	#NULL!
119.03	2	0	#NULL!	0	#NULL!	0	#NULL!	0	#NULL!	0	#NULL!	0	#NULL!	0	#NULL!	0	#NULL!	0	#NULL!	0	#NULL!	#NULL!	#NULL!
119.04	1	0	#NULL!	0	#NULL!	0	#NULL!	0	#NULL!	0	#NULL!	0	#NULL!	0	#NULL!	0	#NULL!	0	#NULL!	0	#NULL!	#NULL!	#NULL!
119.05	9	0	#NULL!	0	#NULL!	0	#NULL!	0	#NULL!	0	#NULL!	0	#NULL!	0	#NULL!	0	#NULL!	0	#NULL!	0	#NULL!	#NULL!	#NULL!
119.06	4	0	#NULL!	0	#NULL!	1	#NULL!	1	#NULL!	1	#NULL!	0	#NULL!	0	#NULL!	0	#NULL!	0	#NULL!	6	#NULL!	#NULL!	#NULL!
120.01	9	0	#NULL!	0	#NULL!	0	#NULL!	0	#NULL!	0	#NULL!	0	#NULL!	0	#NULL!	0	#NULL!	0	#NULL!	0	#NULL!	#NULL!	#NULL!
120.02	8	0	#NULL!	0	#NULL!	0	#NULL!	0	#NULL!	0	#NULL!	0	#NULL!	0	#NULL!	0	#NULL!	0	#NULL!	0	#NULL!	#NULL!	#NULL!
121.01	1	0	#NULL!	0	#NULL!	0	#NULL!	0	#NULL!	0	#NULL!	0	#NULL!	0	#NULL!	0	#NULL!	0	#NULL!	0	#NULL!	#NULL!	#NULL!
121.02	1	0	#NULL!	0	#NULL!	0	#NULL!	0	#NULL!	0	#NULL!	0	#NULL!	0	#NULL!	0	#NULL!	0	#NULL!	0	#NULL!	#NULL!	#NULL!
121.03	2	0	#NULL!	0	#NULL!	0	#NULL!	0	#NULL!	0	#NULL!	0	#NULL!	0	#NULL!	0	#NULL!	0	#NULL!	0	#NULL!	#NULL!	#NULL!
121.04	8	1	#NULL!	1	#NULL!	0	#NULL!	0	#NULL!	0	#NULL!	0	#NULL!	0	#NULL!	0	#NULL!	1	#NULL!	7	#NULL!	#NULL!	#NULL!
121.05	1	0	#NULL!	0	#NULL!	1	#NULL!	0	#NULL!	0	#NULL!	0	#NULL!	0	#NULL!	0	#NULL!	0	#NULL!	2	#NULL!	#NULL!	#NULL!
122.01	2	0	#NULL!	1	#NULL!	0	#NULL!	0	#NULL!	0	#NULL!	0	#NULL!	0	#NULL!	0	#NULL!	0	#NULL!	3	#NULL!	#NULL!	#NULL!
122.02	8	1	#NULL!	1	#NULL!	0	#NULL!	0	#NULL!	0	#NULL!	0	#NULL!	0	#NULL!	0	#NULL!	1	#NULL!	7	#NULL!	#NULL!	#NULL!
122.03	1	0	#NULL!	0	#NULL!	0	#NULL!	0	#NULL!	0	#NULL!	0	#NULL!	0	#NULL!	0	#NULL!	0	#NULL!	0	#NULL!	#NULL!	#NULL!
122.04	1	0	#NULL!	1	#NULL!	0	#NULL!	0	#NULL!	0	#NULL!	0	#NULL!	0	#NULL!	0	#NULL!	0	#NULL!	3	#NULL!	#NULL!	#NULL!
122.05	2	0	#NULL!	0	#NULL!	0	#NULL!	0	#NULL!	0	#NULL!	0	#NULL!	0	#NULL!	0	#NULL!	0	#NULL!	0	#NULL!	#NULL!	#NULL!
123.01	1	0	#NULL!	0	#NULL!	0	#NULL!	0	#NULL!	0	#NULL!	0	#NULL!	0	#NULL!	0	#NULL!	0	#NULL!	0	#NULL!	#NULL!	#NULL!
123.02	2	0	#NULL!	0	#NULL!	0	#NULL!	0	#NULL!	0	#NULL!	0	#NULL!	0	#NULL!	0	#NULL!	0	#NULL!	0	#NULL!	#NULL!	#NULL!
123.03	2	0	#NULL!	0	#NULL!	0	#NULL!	0	#NULL!	0	#NULL!	0	#NULL!	0	#NULL!	0	#NULL!	0	#NULL!	0	#NULL!	#NULL!	#NULL!
124.01	2	0	#NULL!	0	#NULL!	0	#NULL!	0	#NULL!	0	#NULL!	0	#NULL!	0	#NULL!	0	#NULL!	0	#NULL!	0	#NULL!	#NULL!	#NULL!
124.02	2	0	#NULL!	0	#NULL!	0	#NULL!	0	#NULL!	0	#NULL!	0	#NULL!	0	#NULL!	0	#NULL!	0	#NULL!	0	#NULL!	#NULL!	#NULL!
124.03	1	0	#NULL!	0	#NULL!	1	#NULL!	0	#NULL!	0	#NULL!	0	#NULL!	0	#NULL!	0	#NULL!	0	#NULL!	2	#NULL!	#NULL!	#NULL!
124.04	1	0	#NULL!	0	#NULL!	0	#NULL!	0	#NULL!	0	#NULL!	0	#NULL!	0	#NULL!	0	#NULL!	0	#NULL!	0	#NULL!	#NULL!	#NULL!
124.05	1	0	#NULL!	0	#NULL!	0	#NULL!	0	#NULL!	0	#NULL!	0	#NULL!	0	#NULL!	0	#NULL!	0	#NULL!	0	#NULL!	#NULL!	#NULL!
124.06	1	0	#NULL!	0	#NULL!	0	#NULL!	0	#NULL!	0	#NULL!	0	#NULL!	0	#NULL!	0	#NULL!	0	#NULL!	0	#NULL!	#NULL!	#NULL!
124.07	8	1	#NULL!	1	#NULL!	0	#NULL!	0	#NULL!	0	#NULL!	0	#NULL!	0	#NULL!	0	#NULL!	1	#NULL!	7	#NULL!	#NULL!	#NULL!
124.08	9	0	#NULL!	0	#NULL!	0	#NULL!	0	#NULL!	0	#NULL!	0	#NULL!	0	#NULL!	0	#NULL!	0	#NULL!	0	#NULL!	#NULL!	#NULL!
124.09	9	0	#NULL!	0	#NULL!	0	#NULL!	0	#NULL!	0	#NULL!	0	#NULL!	0	#NULL!	0	#NULL!	0	#NULL!	0	#NULL!	#NULL!	#NULL!
125.01	9	0	#NULL!	0	#NULL!	0	#NULL!	0	#NULL!	0	#NULL!	0	#NULL!	0	#NULL!	0	#NULL!	0	#NULL!	0	#NULL!	#NULL!	#NULL!
125.02	8	0	#NULL!	0	#NULL!	0	#NULL!	0	#NULL!	0	#NULL!	0	#NULL!	0	#NULL!	0	#NULL!	0	#NULL!	0	#NULL!	#NULL!	#NULL!
125.03	8	0	#NULL!	0	#NULL!	0	#NULL!	0	#NULL!	0	#NULL!	0	#NULL!	0	#NULL!	0	#NULL!	0	#NULL!	0	#NULL!	#NULL!	#NULL!
125.04	7	0	#NULL!	0	#NULL!	0	#NULL!	0	#NULL!	0	#NULL!	0	#NULL!	0	#NULL!	0	#NULL!	0	#NULL!	0	#NULL!	#NULL!	#NULL!
125.05	1	0	#NULL!	0	#NULL!	0	#NULL!	0	#NULL!	0	#NULL!	0	#NULL!	0	#NULL!	0	#NULL!	0	#NULL!	0	#NULL!	#NULL!	#NULL!
126.01	1	0	#NULL!	0	#NULL!	0	#NULL!	0	#NULL!	0	#NULL!	0	#NULL!	0	#NULL!	0	#NULL!	0	#NULL!	0	#NULL!	#NULL!	#NULL!
127.01	1	0	#NULL!	0	#NULL!	0	#NULL!	0	#NULL!	0	#NULL!	0	#NULL!	0	#NULL!	0	#NULL!	0	#NULL!	0	#NULL!	#NULL!	#NULL!
127.02	8	0	#NULL!	0	#NULL!	0	#NULL!	0	#NULL!	0	#NULL!	0	#NULL!	0	#NULL!	0	#NULL!	0	#NULL!	0	#NULL!	#NULL!	#NULL!
127.03	8	0	#NULL!	0	#NULL!	0	#NULL!	0	#NULL!	0	#NULL!	0	#NULL!	0	#NULL!	0	#NULL!	0	#NULL!	0	#NULL!	#NULL!	#NULL!
128.01	2	0	#NULL!	0	#NULL!	0	#NULL!	0	#NULL!	0	#NULL!	0	#NULL!	0	#NULL!	0	#NULL!	0	#NULL!	0	#NULL!	#NULL!	#NULL!
129.01	2	0	#NULL!	0	#NULL!	0	#NULL!	0	#NULL!	0	#NULL!	0	#NULL!	0	#NULL!	0	#NULL!	0	#NULL!	0	#NULL!	#NULL!	#NULL!
129.02	10	0	#NULL!	0	#NULL!	0	#NULL!	0	#NULL!	0	#NULL!	0	#NULL!	0	#NULL!	0	#NULL!	0	#NULL!	0	#NULL!	#NULL!	#NULL!
129.03	1	0	#NULL!	0	#NULL!	0	#NULL!	0	#NULL!	0	#NULL!	0	#NULL!	0	#NULL!	0	#NULL!	0	#NULL!	0	#NULL!	#NULL!	#NULL!
129.04	1	0	#NULL!	0	#NULL!	0	#NULL!	0	#NULL!	0	#NULL!	0	#NULL!	0	#NULL!	0	#NULL!	0	#NULL!	0	#NULL!	#NULL!	#NULL!
129.05	1	0	#NULL!	1	#NULL!	0	#NULL!	0	#NULL!	0	#NULL!	0	#NULL!	0	#NULL!	0	#NULL!	0	#NULL!	3	#NULL!	#NULL!	#NULL!
129.06	8	1	#NULL!	1	#NULL!	0	#NULL!	0	#NULL!	0	#NULL!	0	#NULL!	0	#NULL!	0	#NULL!	1	#NULL!	7	#NULL!	#NULL!	#NULL!
130.01	1	0	#NULL!	0	#NULL!	0	#NULL!	0	#NULL!	0	#NULL!	0	#NULL!	0	#NULL!	0	#NULL!	0	#NULL!	0	#NULL!	#NULL!	#NULL!
130.02	1	0	#NULL!	0	#NULL!	0	#NULL!	0	#NULL!	0	#NULL!	0	#NULL!	0	#NULL!	0	#NULL!	0	#NULL!	0	#NULL!	#NULL!	#NULL!
131.01	10	0	#NULL!	0	#NULL!	0	#NULL!	0	#NULL!	0	#NULL!	0	#NULL!	0	#NULL!	0	#NULL!	0	#NULL!	0	#NULL!	#NULL!	#NULL!
131.02	2	0	#NULL!	0	#NULL!	0	#NULL!	0	#NULL!	0	#NULL!	0	#NULL!	0	#NULL!	0	#NULL!	0	#NULL!	0	#NULL!	#NULL!	#NULL!
131.03	8	1	#NULL!	1	#NULL!	0	#NULL!	0	#NULL!	0	#NULL!	0	#NULL!	0	#NULL!	0	#NULL!	1	#NULL!	7	#NULL!	#NULL!	#NULL!
131.04	1	0	#NULL!	0	#NULL!	1	#NULL!	0	#NULL!	0	#NULL!	0	#NULL!	0	#NULL!	0	#NULL!	0	#NULL!	2	#NULL!	#NULL!	#NULL!
131.05	1	0	#NULL!	0	#NULL!	0	#NULL!	0	#NULL!	0	#NULL!	0	#NULL!	0	#NULL!	0	#NULL!	0	#NULL!	0	#NULL!	#NULL!	#NULL!
132.01	1	0	#NULL!	0	#NULL!	0	#NULL!	0	#NULL!	0	#NULL!	0	#NULL!	0	#NULL!	0	#NULL!	0	#NULL!	0	#NULL!	#NULL!	#NULL!
132.02	1	0	#NULL!	0	#NULL!	0	#NULL!	0	#NULL!	0	#NULL!	0	#NULL!	0	#NULL!	0	#NULL!	0	#NULL!	0	#NULL!	#NULL!	#NULL!
132.03	2	0	#NULL!	0	#NULL!	0	#NULL!	0	#NULL!	0	#NULL!	0	#NULL!	0	#NULL!	0	#NULL!	0	#NULL!	0	#NULL!	#NULL!	#NULL!
132.04	8	1	#NULL!	1	#NULL!	0	#NULL!	0	#NULL!	0	#NULL!	0	#NULL!	0	#NULL!	0	#NULL!	1	#NULL!	7	#NULL!	#NULL!	#NULL!
132.05	2	0	#NULL!	0	#NULL!	1	#NULL!	0	#NULL!	0	#NULL!	0	#NULL!	0	#NULL!	0	#NULL!	0	#NULL!	2	#NULL!	#NULL!	#NULL!
133.01	1	0	#NULL!	0	#NULL!	0	#NULL!	0	#NULL!	0	#NULL!	0	#NULL!	0	#NULL!	0	#NULL!	0	#NULL!	0	#NULL!	#NULL!	#NULL!
133.02	1	0	#NULL!	0	#NULL!	0	#NULL!	0	#NULL!	0	#NULL!	0	#NULL!	0	#NULL!	0	#NULL!	0	#NULL!	0	#NULL!	#NULL!	#NULL!
133.03	1	0	#NULL!	0	#NULL!	0	#NULL!	0	#NULL!	0	#NULL!	0	#NULL!	0	#NULL!	0	#NULL!	0	#NULL!	0	#NULL!	#NULL!	#NULL!
133.04	2	0	#NULL!	0	#NULL!	0	#NULL!	0	#NULL!	0	#NULL!	0	#NULL!	0	#NULL!	0	#NULL!	0	#NULL!	0	#NULL!	#NULL!	#NULL!
133.05	1	0	#NULL!	0	#NULL!	1	#NULL!	0	#NULL!	0	#NULL!	0	#NULL!	0	#NULL!	0	#NULL!	0	#NULL!	2	#NULL!	#NULL!	#NULL!
133.06	8	1	#NULL!	1	#NULL!	0	#NULL!	0	#NULL!	0	#NULL!	0	#NULL!	0	#NULL!	0	#NULL!	1	#NULL!	7	#NULL!	#NULL!	#NULL!
134.01	2	0	#NULL!	0	#NULL!	0	#NULL!	0	#NULL!	0	#NULL!	0	#NULL!	0	#NULL!	0	#NULL!	0	#NULL!	0	#NULL!	#NULL!	#NULL!
134.02	2	0	#NULL!	0	#NULL!	0	#NULL!	0	#NULL!	0	#NULL!	0	#NULL!	0	#NULL!	0	#NULL!	0	#NULL!	0	#NULL!	#NULL!	#NULL!
134.03	2	0	#NULL!	0	#NULL!	0	#NULL!	0	#NULL!	0	#NULL!	0	#NULL!	0	#NULL!	0	#NULL!	0	#NULL!	0	#NULL!	#NULL!	#NULL!
134.04	1	0	#NULL!	0	#NULL!	1	#NULL!	0	#NULL!	0	#NULL!	1	#NULL!	0	#NULL!	0	#NULL!	0	#NULL!	5	#NULL!	#NULL!	#NULL!
134.05	1	0	#NULL!	0	#NULL!	0	#NULL!	0	#NULL!	0	#NULL!	1	#NULL!	0	#NULL!	0	#NULL!	0	#NULL!	2	#NULL!	#NULL!	#NULL!
135.06	1	0	#NULL!	0	#NULL!	0	#NULL!	0	#NULL!	0	#NULL!	0	#NULL!	0	#NULL!	0	#NULL!	0	#NULL!	0	#NULL!	#NULL!	#NULL!
134.07	4	0	#NULL!	0	#NULL!	0	#NULL!	0	#NULL!	0	#NULL!	0	#NULL!	0	#NULL!	0	#NULL!	0	#NULL!	2	#NULL!	#NULL!	#NULL!
135.01	1	0	#NULL!	0	#NULL!	0	#NULL!	0	#NULL!	0	#NULL!	0	#NULL!	0	#NULL!	0	#NULL!	0	#NULL!	0	#NULL!	#NULL!	#NULL!
135.02	2	0	#NULL!	0	#NULL!	0	#NULL!	0	#NULL!	0	#NULL!	1	#NULL!	0	#NULL!	0	#NULL!	0	#NULL!	2	#NULL!	#NULL!	#NULL!
135.03	2	0	#NULL!	0	#NULL!	0	#NULL!	0	#NULL!	0	#NULL!	0	#NULL!	0	#NULL!	0	#NULL!	0	#NULL!	0	#NULL!	#NULL!	#NULL!
135.04	1	0	#NULL!	0	#NULL!	1	#NULL!	0	#NULL!	0	#NULL!	1	#NULL!	0	#NULL!	0	#NULL!	0	#NULL!	2	#NULL!	#NULL!	#NULL!
135.05	8	1	#NULL!	1	#NULL!	0	#NULL!	0	#NULL!	0	#NULL!	0	#NULL!	0	#NULL!	0	#NULL!	1	#NULL!	7	#NULL!	#NULL!	#NULL!
135.06	1	0	#NULL!	0	#NULL!	0	#NULL!	0	#NULL!	0	#NULL!	0	#NULL!	0	#NULL!	0	#NULL!	0	#NULL!	0	#NULL!	#NULL!	#NULL!
135.07	6	0	#NULL!	0	#NULL!	1	#NULL!	0	#NULL!	0	#NULL!	0	#NULL!	0	#NULL!	0	#NULL!	0	#NULL!	2	#NULL!	#NULL!	#NULL!
135.08	2	0	#NULL!	0	#NULL!	0	#NULL!	0	#NULL!	0	#NULL!	0	#NULL!	0	#NULL!	0	#NULL!	0	#NULL!	0	#NULL!	#NULL!	#NULL!
136.01	2	0	#NULL!	0	#NULL!	0	#NULL!	0	#NULL!	0	#NULL!	0	#NULL!	0	#NULL!	0	#NULL!	0	#NULL!	0	#NULL!	#NULL!	#NULL!
136.02	2	0	#NULL!	1	#NULL!	0	#NULL!	0	#NULL!	0	#NULL!	0	#NULL!	0	#NULL!	0	#NULL!	0	#NULL!	3	#NULL!	#NULL!	#NULL!
136.03	1	0	#NULL!	0	#NULL!	0	#NULL!	0	#NULL!	0	#NULL!	0	#NULL!	0	#NULL!	0	#NULL!	0	#NULL!	0	#NULL!	#NULL!	#NULL!
136.04	1	0	#NULL!	1	#NULL!	0	#NULL!	0	#NULL!	0	#NULL!	0	#NULL!	0	#NULL!	0	#NULL!	0	#NULL!	3	#NULL!	#NULL!	#NULL!
136.05	1	0	#NULL!	0	#NULL!	0	#NULL!	0	#NULL!	0	#NULL!	0	#NULL!	0	#NULL!	0	#NULL!	0	#NULL!	0	#NULL!	#NULL!	#NULL!
136.06	1	0	#NULL!	0	#NULL!	0	#NULL!	0	#NULL!	0	#NULL!	0	#NULL!	0	#NULL!	0	#NULL!	0	#NULL!	0	#NULL!	#NULL!	#NULL!
136.07	4	0	#NULL!	0	#NULL!	0	#NULL!	0	#NULL!	0	#NULL!	0	#NULL!	0	#NULL!	0	#NULL!	0	#NULL!	0	#NULL!	#NULL!	#NULL!
137.01	4	0	#NULL!	0	#NULL!	0	#NULL!	0	#NULL!	0	#NULL!	0	#NULL!	0	#NULL!	0	#NULL!	0	#NULL!	0	#NULL!	#NULL!	#NULL!
137.02	4	0	#NULL!	0	#NULL!	0	#NULL!	0	#NULL!	0	#NULL!	0	#NULL!	0	#NULL!	0	#NULL!	0	#NULL!	0	#NULL!	#NULL!	#NULL!
137.03	1	0	#NULL!	0	#NULL!	0	#NULL!	0	#NULL!	0	#NULL!	0	#NULL!	0	#NULL!	0	#NULL!	0	#NULL!	0	#NULL!	#NULL!	#NULL!
138.01	1	0	#NULL!	0	#NULL!	0	#NULL!	0	#NULL!	0	#NULL!	0	#NULL!	0	#NULL!	0	#NULL!	0	#NULL!	0	#NULL!	#NULL!	#NULL!
138.02	1	0	#NULL!	0	#NULL!	0	#NULL!	0	#NULL!	0	#NULL!	0	#NULL!	0	#NULL!	0	#NULL!	0	#NULL!	0	#NULL!	#NULL!	#NULL!
138.03	1	0	#NULL!	0	#NULL!	0	#NULL!	0	#NULL!	0	#NULL!	0	#NULL!	0	#NULL!	0	#NULL!	0	#NULL!	0	#NULL!	#NULL!	#NULL!
138.04	1	0	#NULL!	0	#NULL!	0	#NULL!	0	#NULL!	0	#NULL!	0	#NULL!	0	#NULL!	0	#NULL!	0	#NULL!	0	#NULL!	#NULL!	#NULL!
138.05	7	0	#NULL!	0	#NULL!	0	#NULL!	0	#NULL!	0	#NULL!	0	#NULL!	0	#NULL!	0	#NULL!	0	#NULL!	0	#NULL!	#NULL!	#NULL!
138.06	5	0	#NULL!	0	#NULL!	0	#NULL!	0	#NULL!	0	#NULL!	0	#NULL!	0	#NULL!	0	#NULL!	0	#NULL!	0	#NULL!	#NULL!	#NULL!
138.07	9	1	#NULL!	1	#NULL!	0	#NULL!	0	#NULL!	0	#NULL!	0	#NULL!	1	#NULL!	0	#NULL!	1	#NULL!	0	#NULL!	#NULL!	#NULL!
138.08	5	0	#NULL!	0	#NULL!	0	#NULL!	0	#NULL!	0	#NULL!	0	#NULL!	0	#NULL!	0	#NULL!	0	#NULL!	0	#NULL!	#NULL!	#NULL!
138.09	1	0	#NULL!	0	#NULL!	0	#NULL!	0	#NULL!	0	#NULL!	0	#NULL!	1	#NULL!	0	#NULL!	0	#NULL!	2	#NULL!	#NULL!	#NULL!
138.1	4	0	#NULL!	0	#NULL!	0	#NULL!	0	#NULL!	0	#NULL!	0	#NULL!	0	#NULL!	0	#NULL!	0	#NULL!	0	#NULL!	#NULL!	#NULL!
138.11	5	0	#NULL!	0	#NULL!	0	#NULL!	0	#NULL!	0	#NULL!	0	#NULL!	0	#NULL!	0	#NULL!	0	#NULL!	0	#NULL!	#NULL!	#NULL!
138.12	5	0	#NULL!	0	#NULL!	0	#NULL!	0	#NULL!	0	#NULL!	0	#NULL!	0	#NULL!	0	#NULL!	0	#NULL!	0	#NULL!	#NULL!	#NULL!
138.13	8	1	#NULL!	1	#NULL!	0	#NULL!	0	#NULL!	0	#NULL!	0	#NULL!	0	#NULL!	0	#NULL!	1	#NULL!	7	#NULL!	#NULL!	#NULL!
139.01	5	0	#NULL!	0	#NULL!	0	#NULL!	1	#NULL!	0	#NULL!	0	#NULL!	0	#NULL!	0	#NULL!	0	#NULL!	2	#NULL!	#NULL!	#NULL!
139.02	5	0	#NULL!	0	#NULL!	0	#NULL!	1	#NULL!	0	#NULL!	0	#NULL!	0	#NULL!	0	#NULL!	0	#NULL!	2	#NULL!	#NULL!	#NULL!
139.03	5	0	#NULL!	0	#NULL!	0	#NULL!	0	#NULL!	0	#NULL!	0	#NULL!	0	#NULL!	0	#NULL!	0	#NULL!	0	#NULL!	#NULL!	#NULL!
140.01	1	0	#NULL!	0	#NULL!	0	#NULL!	0	#NULL!	0	#NULL!	0	#NULL!	0	#NULL!	0	#NULL!	0	#NULL!	0	#NULL!	#NULL!	#NULL!
140.02	1	0	#NULL!	0	#NULL!	0	#NULL!	0	#NULL!	0	#NULL!	0	#NULL!	0	#NULL!	0	#NULL!	0	#NULL!	0	#NULL!	#NULL!	#NULL!
140.03	1	0	#NULL!	0	#NULL!	1	#NULL!	0	#NULL!	0	#NULL!	0	#NULL!	0	#NULL!	0	#NULL!	0	#NULL!	2	#NULL!	#NULL!	#NULL!
140.04	7	0	#NULL!	0	#NULL!	0	#NULL!	0	#NULL!	0	#NULL!	0	#NULL!	0	#NULL!	0	#NULL!	0	#NULL!	0	#NULL!	#NULL!	#NULL!
140.05	1	0	#NULL!	0	#NULL!	0	#NULL!	0	#NULL!	0	#NULL!	0	#NULL!	0	#NULL!	0	#NULL!	0	#NULL!	0	#NULL!	#NULL!	#NULL!
140.06	9	0	#NULL!	0	#NULL!	0	#NULL!	0	#NULL!	0	#NULL!	0	#NULL!	0	#NULL!	0	#NULL!	0	#NULL!	0	#NULL!	#NULL!	#NULL!
140.07	8	0	#NULL!	0	#NULL!	0	#NULL!	0	#NULL!	0	#NULL!	0	#NULL!	0	#NULL!	0	#NULL!	0	#NULL!	0	#NULL!	#NULL!	#NULL!
140.08	8	0	#NULL!	0	#NULL!	0	#NULL!	0	#NULL!	0	#NULL!	0	#NULL!	0	#NULL!	0	#NULL!	0	#NULL!	0	#NULL!	#NULL!	#NULL!
141.01	1	0	#NULL!	0	#NULL!	0	#NULL!	0	#NULL!	0	#NULL!	0	#NULL!	0	#NULL!	0	#NULL!	0	#NULL!	0	#NULL!	#NULL!	#NULL!
141.02	1	0	#NULL!	0	#NULL!	0	#NULL!	0	#NULL!	0	#NULL!	0	#NULL!	0	#NULL!	0	#NULL!	0	#NULL!	0	#NULL!	#NULL!	#NULL!
141.03	1	0	#NULL!	0	#NULL!	0	#NULL!	0	#NULL!	0	#NULL!	0	#NULL!	0	#NULL!	0	#NULL!	0	#NULL!	0	#NULL!	#NULL!	#NULL!
141.04	2	0	#NULL!	1	#NULL!	0	#NULL!	0	#NULL!	0	#NULL!	0	#NULL!	0	#NULL!	0	#NULL!	0	#NULL!	3	#NULL!	#NULL!	#NULL!
141.05	1	0	#NULL!	0	#NULL!	0	#NULL!	0	#NULL!	0	#NULL!	0	#NULL!	0	#NULL!	0	#NULL!	0	#NULL!	0	#NULL!	#NULL!	#NULL!
141.06	1	0	#NULL!	0	#NULL!	0	#NULL!	0	#NULL!	0	#NULL!	0	#NULL!	0	#NULL!	0	#NULL!	0	#NULL!	0	#NULL!	#NULL!	#NULL!
141.07	8	0	#NULL!	0	#NULL!	0	#NULL!	0	#NULL!	0	#NULL!	0	#NULL!	0	#NULL!	0	#NULL!	0	#NULL!	0	#NULL!	#NULL!	#NULL!
141.08	1	0	#NULL!	0	#NULL!	0	#NULL!	0	#NULL!	0	#NULL!	0	#NULL!	0	#NULL!	0	#NULL!	0	#NULL!	0	#NULL!	#NULL!	#NULL!
141.09	8	0	#NULL!	0	#NULL!	0	#NULL!	0	#NULL!	0	#NULL!	0	#NULL!	0	#NULL!	0	#NULL!	0	#NULL!	0	#NULL!	#NULL!	#NULL!
142.01	2	0	#NULL!	0	#NULL!	0	#NULL!	0	#NULL!	0	#NULL!	0	#NULL!	0	#NULL!	0	#NULL!	0	#NULL!	0	#NULL!	#NULL!	#NULL!
142.02	1	0	#NULL!	0	#NULL!	1	#NULL!	0	#NULL!	0	#NULL!	0	#NULL!	0	#NULL!	0	#NULL!	0	#NULL!	2	#NULL!	#NULL!	#NULL!
142.03	1	0	#NULL!	1	#NULL!	0	#NULL!	0	#NULL!	0	#NULL!	0	#NULL!	0	#NULL!	0	#NULL!	0	#NULL!	3	#NULL!	#NULL!	#NULL!
142.04	2	0	#NULL!	0	#NULL!	0	#NULL!	0	#NULL!	0	#NULL!	0	#NULL!	0	#NULL!	0	#NULL!	0	#NULL!	0	#NULL!	#NULL!	#NULL!
142.05	1	0	#NULL!	0	#NULL!	0	#NULL!	0	#NULL!	0	#NULL!	0	#NULL!	0	#NULL!	0	#NULL!	0	#NULL!	0	#NULL!	#NULL!	#NULL!
142.06	1	0	#NULL!	0	#NULL!	0	#NULL!	0	#NULL!	0	#NULL!	0	#NULL!	0	#NULL!	0	#NULL!	0	#NULL!	0	#NULL!	#NULL!	#NULL!
142.07	8	0	#NULL!	0	#NULL!	0	#NULL!	0	#NULL!	0	#NULL!	0	#NULL!	0	#NULL!	0	#NULL!	0	#NULL!	0	#NULL!	#NULL!	#NULL!
142.08	8	0	#NULL!	0	#NULL!	0	#NULL!	0	#NULL!	0	#NULL!	0	#NULL!	0	#NULL!	0	#NULL!	0	#NULL!	0	#NULL!	#NULL!	#NULL!
142.09	8	1	#NULL!	1	#NULL!	0	#NULL!	0	#NULL!	0	#NULL!	0	#NULL!	0	#NULL!	0	#NULL!	1	#NULL!	7	#NULL!	#NULL!	#NULL!
143.01	1	0	#NULL!	0	#NULL!	0	#NULL!	0	#NULL!	0	#NULL!	0	#NULL!	0	#NULL!	0	#NULL!	0	#NULL!	0	#NULL!	#NULL!	#NULL!
143.02	1	0	#NULL!	0	#NULL!	0	#NULL!	0	#NULL!	0	#NULL!	0	#NULL!	0	#NULL!	0	#NULL!	0	#NULL!	0	#NULL!	#NULL!	#NULL!
143.03	1	0	#NULL!	1	#NULL!	0	#NULL!	0	#NULL!	0	#NULL!	0	#NULL!	0	#NULL!	0	#NULL!	0	#NULL!	3	#NULL!	#NULL!	#NULL!
143.04	4	1	#NULL!	1	#NULL!	0	#NULL!	0	#NULL!	0	#NULL!	0	#NULL!	0	#NULL!	0	#NULL!	1	#NULL!	7	#NULL!	#NULL!	#NULL!
143.05	2	0	#NULL!	1	#NULL!	0	#NULL!	0	#NULL!	0	#NULL!	0	#NULL!	0	#NULL!	0	#NULL!	0	#NULL!	3	#NULL!	#NULL!	#NULL!
143.06	8	0	#NULL!	0	#NULL!	0	#NULL!	0	#NULL!	0	#NULL!	0	#NULL!	0	#NULL!	0	#NULL!	0	#NULL!	0	#NULL!	#NULL!	#NULL!
143.07	8	0	#NULL!	0	#NULL!	0	#NULL!	0	#NULL!	0	#NULL!	0	#NULL!	0	#NULL!	0	#NULL!	0	#NULL!	0	#NULL!	#NULL!	#NULL!
144.01	1	0	#NULL!	0	#NULL!	1	#NULL!	0	#NULL!	0	#NULL!	0	#NULL!	0	#NULL!	0	#NULL!	0	#NULL!	2	#NULL!	#NULL!	#NULL!
144.02	2	0	#NULL!	0	#NULL!	0	#NULL!	0	#NULL!	0	#NULL!	0	#NULL!	0	#NULL!	0	#NULL!	0	#NULL!	0	#NULL!	#NULL!	#NULL!
144.03	2	0	#NULL!	0	#NULL!	0	#NULL!	0	#NULL!	0	#NULL!	0	#NULL!	0	#NULL!	0	#NULL!	0	#NULL!	0	#NULL!	#NULL!	#NULL!
144.04	1	0	#NULL!	0	#NULL!	0	#NULL!	0	#NULL!	0	#NULL!	0	#NULL!	0	#NULL!	0	#NULL!	0	#NULL!	0	#NULL!	#NULL!	#NULL!
145.01	2	0	#NULL!	0	#NULL!	0	#NULL!	0	#NULL!	0	#NULL!	0	#NULL!	0	#NULL!	0	#NULL!	0	#NULL!	0	#NULL!	#NULL!	#NULL!
145.02	1	0	#NULL!	0	#NULL!	1	#NULL!	0	#NULL!	0	#NULL!	0	#NULL!	0	#NULL!	0	#NULL!	0	#NULL!	2	#NULL!	#NULL!	#NULL!
145.03	1	0	#NULL!	0	#NULL!	0	#NULL!	0	#NULL!	0	#NULL!	0	#NULL!	0	#NULL!	0	#NULL!	0	#NULL!	0	#NULL!	#NULL!	#NULL!
145.04	1	0	#NULL!	0	#NULL!	0	#NULL!	0	#NULL!	0	#NULL!	0	#NULL!	0	#NULL!	0	#NULL!	0	#NULL!	0	#NULL!	#NULL!	#NULL!
145.05	1	0	#NULL!	0	#NULL!	0	#NULL!	0	#NULL!	0	#NULL!	0	#NULL!	0	#NULL!	0	#NULL!	0	#NULL!	0	#NULL!	#NULL!	#NULL!
145.06	2	0	#NULL!	0	#NULL!	0	#NULL!	0	#NULL!	0	#NULL!	0	#NULL!	0	#NULL!	0	#NULL!	0	#NULL!	0	#NULL!	#NULL!	#NULL!
145.07	2	0	#NULL!	0	#NULL!	0	#NULL!	0	#NULL!	0	#NULL!	0	#NULL!	0	#NULL!	0	#NULL!	0	#NULL!	0	#NULL!	#NULL!	#NULL!
145.08	2	0	#NULL!	0	#NULL!	0	#NULL!	0	#NULL!	0	#NULL!	0	#NULL!	0	#NULL!	0	#NULL!	0	#NULL!	0	#NULL!	#NULL!	#NULL!
145.09	8	0	#NULL!	0	#NULL!	0	#NULL!	0	#NULL!	0	#NULL!	0	#NULL!	0	#NULL!	0	#NULL!	0	#NULL!	0	#NULL!	#NULL!	#NULL!
146.01	1	0	#NULL!	0	#NULL!	0	#NULL!	0	#NULL!	0	#NULL!	0	#NULL!	0	#NULL!	0	#NULL!	0	#NULL!	0	#NULL!	#NULL!	#NULL!
146.02	8	0	#NULL!	0	#NULL!	0	#NULL!	0	#NULL!	0	#NULL!	0	#NULL!	0	#NULL!	0	#NULL!	0	#NULL!	0	#NULL!	#NULL!	#NULL!
146.03	1	0	#NULL!	0	#NULL!	0	#NULL!	0	#NULL!	0	#NULL!	0	#NULL!	0	#NULL!	0	#NULL!	0	#NULL!	0	#NULL!	#NULL!	#NULL!
146.04	1	0	#NULL!	0	#NULL!	0	#NULL!	0	#NULL!	0	#NULL!	0	#NULL!	0	#NULL!	0	#NULL!	0	#NULL!	0	#NULL!	#NULL!	#NULL!
147.01	1	0	#NULL!	0	#NULL!	1	#NULL!	0	#NULL!	0	#NULL!	0	#NULL!	0	#NULL!	0	#NULL!	0	#NULL!	2	#NULL!	#NULL!	#NULL!
148.01	2	0	#NULL!	0	#NULL!	0	#NULL!	0	#NULL!	0	#NULL!	0	#NULL!	0	#NULL!	0	#NULL!	0	#NULL!	0	#NULL!	#NULL!	#NULL!
148.02	2	0	#NULL!	0	#NULL!	0	#NULL!	0	#NULL!	0	#NULL!	0	#NULL!	0	#NULL!	0	#NULL!	0	#NULL!	0	#NULL!	#NULL!	#NULL!
148.03	2	0	#NULL!	0	#NULL!	0	#NULL!	0	#NULL!	0	#NULL!	0	#NULL!	0	#NULL!	0	#NULL!	0	#NULL!	0	#NULL!	#NULL!	#NULL!
148.04	5	0	#NULL!	0	#NULL!	0	#NULL!	0	#NULL!	0	#NULL!	0	#NULL!	0	#NULL!	0	#NULL!	0	#NULL!	0	#NULL!	#NULL!	#NULL!
148.05	1	0	#NULL!	1	#NULL!	0	#NULL!	0	#NULL!	0	#NULL!	0	#NULL!	0	#NULL!	0	#NULL!	0	#NULL!	3	#NULL!	#NULL!	#NULL!
148.06	1	0	#NULL!	0	#NULL!	0	#NULL!	0	#NULL!	0	#NULL!	0	#NULL!	0	#NULL!	0	#NULL!	0	#NULL!	0	#NULL!	#NULL!	#NULL!
148.07	5	0	#NULL!	0	#NULL!	0	#NULL!	0	#NULL!	0	#NULL!	0	#NULL!	0	#NULL!	0	#NULL!	0	#NULL!	0	#NULL!	#NULL!	#NULL!
148.08	5	0	#NULL!	0	#NULL!	0	#NULL!	0	#NULL!	0	#NULL!	0	#NULL!	0	#NULL!	0	#NULL!	0	#NULL!	0	#NULL!	#NULL!	#NULL!
149.01	10	0	#NULL!	0	#NULL!	0	#NULL!	0	#NULL!	0	#NULL!	0	#NULL!	0	#NULL!	0	#NULL!	0	#NULL!	0	#NULL!	#NULL!	#NULL!
149.02	4	0	#NULL!	1	#NULL!	1	#NULL!	0	#NULL!	0	#NULL!	0	#NULL!	0	#NULL!	0	#NULL!	0	#NULL!	6	#NULL!	#NULL!	#NULL!
149.03	1	0	#NULL!	0	#NULL!	0	#NULL!	0	#NULL!	0	#NULL!	0	#NULL!	0	#NULL!	0	#NULL!	0	#NULL!	0	#NULL!	#NULL!	#NULL!
150.01	2	0	#NULL!	0	#NULL!	0	#NULL!	0	#NULL!	0	#NULL!	0	#NULL!	0	#NULL!	0	#NULL!	0	#NULL!	0	#NULL!	#NULL!	#NULL!
150.02	1	0	#NULL!	0	#NULL!	0	#NULL!	0	#NULL!	0	#NULL!	0	#NULL!	0	#NULL!	0	#NULL!	0	#NULL!	0	#NULL!	#NULL!	#NULL!
150.03	2	0	#NULL!	0	#NULL!	0	#NULL!	0	#NULL!	0	#NULL!	0	#NULL!	0	#NULL!	0	#NULL!	0	#NULL!	0	#NULL!	#NULL!	#NULL!
150.04	2	0	#NULL!	0	#NULL!	0	#NULL!	0	#NULL!	0	#NULL!	0	#NULL!	0	#NULL!	0	#NULL!	0	#NULL!	0	#NULL!	#NULL!	#NULL!
150.05	2	0	#NULL!	0	#NULL!	0	#NULL!	0	#NULL!	0	#NULL!	0	#NULL!	0	#NULL!	0	#NULL!	0	#NULL!	0	#NULL!	#NULL!	#NULL!
151.01	2	0	#NULL!	0	#NULL!	0	#NULL!	0	#NULL!	0	#NULL!	0	#NULL!	0	#NULL!	0	#NULL!	0	#NULL!	0	#NULL!	#NULL!	#NULL!
151.02	2	0	#NULL!	0	#NULL!	0	#NULL!	0	#NULL!	0	#NULL!	0	#NULL!	0	#NULL!	0	#NULL!	0	#NULL!	0	#NULL!	#NULL!	#NULL!
151.03	2	0	#NULL!	0	#NULL!	0	#NULL!	0	#NULL!	0	#NULL!	0	#NULL!	0	#NULL!	0	#NULL!	0	#NULL!	0	#NULL!	#NULL!	#NULL!
151.04	1	0	#NULL!	1	#NULL!	0	#NULL!	0	#NULL!	0	#NULL!	1	#NULL!	0	#NULL!	0	#NULL!	0	#NULL!	5	#NULL!	#NULL!	#NULL!
151.05	1	0	#NULL!	0	#NULL!	0	#NULL!	0	#NULL!	0	#NULL!	0	#NULL!	0	#NULL!	0	#NULL!	0	#NULL!	0	#NULL!	#NULL!	#NULL!
151.06	1	0	#NULL!	0	#NULL!	0	#NULL!	0	#NULL!	0	#NULL!	1	#NULL!	0	#NULL!	0	#NULL!	0	#NULL!	0	#NULL!	#NULL!	#NULL!
151.07	1	0	#NULL!	0	#NULL!	0	#NULL!	0	#NULL!	0	#NULL!	0	#NULL!	0	#NULL!	0	#NULL!	0	#NULL!	0	#NULL!	#NULL!	#NULL!
151.08	1	0	#NULL!	0	#NULL!	0	#NULL!	0	#NULL!	0	#NULL!	0	#NULL!	0	#NULL!	0	#NULL!	0	#NULL!	0	#NULL!	#NULL!	#NULL!
152.01	2	0	#NULL!	0	#NULL!	0	#NULL!	0	#NULL!	0	#NULL!	0	#NULL!	0	#NULL!	0	#NULL!	0	#NULL!	0	#NULL!	#NULL!	#NULL!
152.02	1	0	#NULL!	0	#NULL!	0	#NULL!	0	#NULL!	0	#NULL!	0	#NULL!	0	#NULL!	0	#NULL!	0	#NULL!	0	#NULL!	#NULL!	#NULL!
152.03	1	0	#NULL!	0	#NULL!	0	#NULL!	0	#NULL!	0	#NULL!	0	#NULL!	0	#NULL!	0	#NULL!	0	#NULL!	0	#NULL!	#NULL!	#NULL!
152.04	9	0	#NULL!	0	#NULL!	0	#NULL!	0	#NULL!	0	#NULL!	0	#NULL!	0	#NULL!	0	#NULL!	0	#NULL!	0	#NULL!	#NULL!	#NULL!
153.01	4	0	#NULL!	0	#NULL!	0	#NULL!	0	#NULL!	0	#NULL!	0	#NULL!	0	#NULL!	0	#NULL!	0	#NULL!	0	#NULL!	#NULL!	#NULL!
153.02	1	0	#NULL!	1	#NULL!	0	#NULL!	0	#NULL!	0	#NULL!	1	#NULL!	0	#NULL!	0	#NULL!	0	#NULL!	6	#NULL!	#NULL!	#NULL!
153.03	1	0	#NULL!	0	#NULL!	0	#NULL!	0	#NULL!	0	#NULL!	1	#NULL!	0	#NULL!	0	#NULL!	0	#NULL!	2	#NULL!	#NULL!	#NULL!
153.04	7	0	#NULL!	0	#NULL!	0	#NULL!	0	#NULL!	0	#NULL!	1	#NULL!	0	#NULL!	0	#NULL!	0	#NULL!	2	#NULL!	#NULL!	#NULL!
153.05	1	0	#NULL!	0	#NULL!	0	#NULL!	0	#NULL!	0	#NULL!	0	#NULL!	0	#NULL!	0	#NULL!	0	#NULL!	0	#NULL!	#NULL!	#NULL!
153.06	7	0	#NULL!	0	#NULL!	0	#NULL!	0	#NULL!	0	#NULL!	1	#NULL!	0	#NULL!	0	#NULL!	0	#NULL!	2	#NULL!	#NULL!	#NULL!
153.07	8	1	#NULL!	1	#NULL!	0	#NULL!	0	#NULL!	0	#NULL!	0	#NULL!	0	#NULL!	0	#NULL!	1	#NULL!	7	#NULL!	#NULL!	#NULL!
153.08	8	1	#NULL!	1	#NULL!	0	#NULL!	0	#NULL!	0	#NULL!	0	#NULL!	0	#NULL!	0	#NULL!	1	#NULL!	7	#NULL!	#NULL!	#NULL!
154.01	2	0	#NULL!	0	#NULL!	1	#NULL!	1	#NULL!	1	#NULL!	0	#NULL!	0	#NULL!	1	#NULL!	0	#NULL!	6	#NULL!	#NULL!	#NULL!
154.02	2	0	#NULL!	0	#NULL!	1	#NULL!	1	#NULL!	1	#NULL!	0	#NULL!	0	#NULL!	0	#NULL!	0	#NULL!	5	#NULL!	#NULL!	#NULL!
154.03	1	0	#NULL!	1	#NULL!	0	#NULL!	0	#NULL!	0	#NULL!	0	#NULL!	0	#NULL!	0	#NULL!	0	#NULL!	3	#NULL!	#NULL!	#NULL!
154.04	1	0	#NULL!	0	#NULL!	0	#NULL!	0	#NULL!	0	#NULL!	0	#NULL!	0	#NULL!	0	#NULL!	0	#NULL!	3	#NULL!	#NULL!	#NULL!
154.05	2	0	#NULL!	0	#NULL!	0	#NULL!	0	#NULL!	0	#NULL!	0	#NULL!	0	#NULL!	1	#NULL!	0	#NULL!	1	#NULL!	#NULL!	#NULL!
155.01	1	0	#NULL!	0	#NULL!	0	#NULL!	0	#NULL!	0	#NULL!	0	#NULL!	0	#NULL!	0	#NULL!	0	#NULL!	0	#NULL!	#NULL!	#NULL!
155.02	1	0	#NULL!	0	#NULL!	0	#NULL!	0	#NULL!	0	#NULL!	0	#NULL!	0	#NULL!	0	#NULL!	0	#NULL!	0	#NULL!	#NULL!	#NULL!
155.03	1	0	#NULL!	0	#NULL!	0	#NULL!	0	#NULL!	0	#NULL!	0	#NULL!	0	#NULL!	0	#NULL!	0	#NULL!	0	#NULL!	#NULL!	#NULL!
155.04	9	0	#NULL!	0	#NULL!	0	#NULL!	0	#NULL!	0	#NULL!	0	#NULL!	0	#NULL!	0	#NULL!	0	#NULL!	0	#NULL!	#NULL!	#NULL!
156.01	1	0	#NULL!	0	#NULL!	0	#NULL!	0	#NULL!	0	#NULL!	0	#NULL!	0	#NULL!	0	#NULL!	0	#NULL!	0	#NULL!	#NULL!	#NULL!
156.02	2	0	#NULL!	0	#NULL!	0	#NULL!	0	#NULL!	0	#NULL!	0	#NULL!	0	#NULL!	0	#NULL!	0	#NULL!	0	#NULL!	#NULL!	#NULL!
156.03	1	0	#NULL!	0	#NULL!	0	#NULL!	0	#NULL!	0	#NULL!	0	#NULL!	0	#NULL!	0	#NULL!	0	#NULL!	0	#NULL!	#NULL!	#NULL!
156.04	1	0	#NULL!	1	#NULL!	0	#NULL!	0	#NULL!	0	#NULL!	0	#NULL!	0	#NULL!	0	#NULL!	0	#NULL!	3	#NULL!	#NULL!	#NULL!
156.05	9	1	#NULL!	1	#NULL!	0	#NULL!	0	#NULL!	0	#NULL!	0	#NULL!	0	#NULL!	0	#NULL!	1	#NULL!	7	#NULL!	#NULL!	#NULL!
156.06	1	0	#NULL!	0	#NULL!	0	#NULL!	0	#NULL!	0	#NULL!	0	#NULL!	0	#NULL!	0	#NULL!	0	#NULL!	0	#NULL!	#NULL!	#NULL!
156.07	3	0	#NULL!	0	#NULL!	0	#NULL!	0	#NULL!	0	#NULL!	0	#NULL!	0	#NULL!	0	#NULL!	0	#NULL!	0	#NULL!	#NULL!	#NULL!
157.01	1	0	#NULL!	0	#NULL!	0	#NULL!	0	#NULL!	0	#NULL!	0	#NULL!	0	#NULL!	0	#NULL!	0	#NULL!	0	#NULL!	#NULL!	#NULL!
157.02	1	0	#NULL!	0	#NULL!	0	#NULL!	0	#NULL!	0	#NULL!	0	#NULL!	0	#NULL!	0	#NULL!	0	#NULL!	0	#NULL!	#NULL!	#NULL!
157.03	1	0	#NULL!	0	#NULL!	0	#NULL!	0	#NULL!	0	#NULL!	0	#NULL!	0	#NULL!	0	#NULL!	0	#NULL!	0	#NULL!	#NULL!	#NULL!
157.04	2	0	#NULL!	0	#NULL!	0	#NULL!	0	#NULL!	0	#NULL!	0	#NULL!	0	#NULL!	0	#NULL!	0	#NULL!	0	#NULL!	#NULL!	#NULL!
157.05	1	0	#NULL!	0	#NULL!	0	#NULL!	0	#NULL!	0	#NULL!	0	#NULL!	0	#NULL!	0	#NULL!	0	#NULL!	0	#NULL!	#NULL!	#NULL!
157.06	9	0	#NULL!	0	#NULL!	0	#NULL!	0	#NULL!	0	#NULL!	0	#NULL!	0	#NULL!	0	#NULL!	0	#NULL!	0	#NULL!	#NULL!	#NULL!
158.01	2	0	#NULL!	0	#NULL!	0	#NULL!	0	#NULL!	0	#NULL!	0	#NULL!	0	#NULL!	0	#NULL!	0	#NULL!	0	#NULL!	#NULL!	#NULL!
158.02	1	0	#NULL!	0	#NULL!	0	#NULL!	0	#NULL!	0	#NULL!	0	#NULL!	0	#NULL!	0	#NULL!	0	#NULL!	0	#NULL!	#NULL!	#NULL!
158.03	1	0	#NULL!	0	#NULL!	0	#NULL!	0	#NULL!	0	#NULL!	0	#NULL!	0	#NULL!	0	#NULL!	0	#NULL!	0	#NULL!	#NULL!	#NULL!
158.04	2	0	#NULL!	0	#NULL!	0	#NULL!	0	#NULL!	0	#NULL!	0	#NULL!	0	#NULL!	0	#NULL!	0	#NULL!	0	#NULL!	#NULL!	#NULL!
158.05	2	0	#NULL!	0	#NULL!	0	#NULL!	0	#NULL!	0	#NULL!	0	#NULL!	0	#NULL!	0	#NULL!	0	#NULL!	0	#NULL!	#NULL!	#NULL!
158.06	7	0	#NULL!	0	#NULL!	0	#NULL!	0	#NULL!	0	#NULL!	0	#NULL!	0	#NULL!	0	#NULL!	0	#NULL!	0	#NULL!	#NULL!	#NULL!
158.07	1	0	#NULL!	0	#NULL!	1	#NULL!	0	#NULL!	0	#NULL!	0	#NULL!	0	#NULL!	0	#NULL!	0	#NULL!	3	#NULL!	#NULL!	#NULL!
158.08	9	0	#NULL!	0	#NULL!	0	#NULL!	0	#NULL!	0	#NULL!	0	#NULL!	0	#NULL!	0	#NULL!	0	#NULL!	0	#NULL!	#NULL!	#NULL!
158.09	8	1	#NULL!	1	#NULL!	0	#NULL!	0	#NULL!	0	#NULL!	0	#NULL!	0	#NULL!	0	#NULL!	1	#NULL!	7	#NULL!	#NULL!	#NULL!
159.01	1	0	#NULL!	0	#NULL!	0	#NULL!	0	#NULL!	0	#NULL!	0	#NULL!	0	#NULL!	0	#NULL!	0	#NULL!	0	#NULL!	#NULL!	#NULL!
159.02	2	0	#NULL!	1	#NULL!	0	#NULL!	0	#NULL!	0	#NULL!	0	#NULL!	0	#NULL!	0	#NULL!	0	#NULL!	3	#NULL!	#NULL!	#NULL!
159.03	8	1	#NULL!	1	#NULL!	0	#NULL!	0	#NULL!	0	#NULL!	0	#NULL!	0	#NULL!	0	#NULL!	1	#NULL!	7	#NULL!	#NULL!	#NULL!
159.04	5	0	#NULL!	0	#NULL!	0	#NULL!	0	#NULL!	0	#NULL!	0	#NULL!	0	#NULL!	0	#NULL!	0	#NULL!	0	#NULL!	#NULL!	#NULL!
159.05	5	0	#NULL!	0	#NULL!	0	#NULL!	0	#NULL!	0	#NULL!	0	#NULL!	0	#NULL!	0	#NULL!	0	#NULL!	0	#NULL!	#NULL!	#NULL!
159.06	5	0	#NULL!	0	#NULL!	0	#NULL!	0	#NULL!	0	#NULL!	0	#NULL!	0	#NULL!	0	#NULL!	0	#NULL!	0	#NULL!	#NULL!	#NULL!
160.01	1	0	#NULL!	0	#NULL!	0	#NULL!	0	#NULL!	0	#NULL!	0	#NULL!	0	#NULL!	0	#NULL!	0	#NULL!	0	#NULL!	#NULL!	#NULL!
160.02	1	0	#NULL!	0	#NULL!	0	#NULL!	0	#NULL!	0	#NULL!	0	#NULL!	0	#NULL!	0	#NULL!	0	#NULL!	0	#NULL!	#NULL!	#NULL!
160.03	1	1	#NULL!	1	#NULL!	0	#NULL!	0	#NULL!	0	#NULL!	0	#NULL!	0	#NULL!	0	#NULL!	1	#NULL!	7	#NULL!	#NULL!	#NULL!
160.04	1	0	#NULL!	1	#NULL!	0	#NULL!	0	#NULL!	0	#NULL!	0	#NULL!	1	#NULL!	0	#NULL!	0	#NULL!	6	#NULL!	#NULL!	#NULL!
160.05	5	0	#NULL!	0	#NULL!	0	#NULL!	0	#NULL!	0	#NULL!	0	#NULL!	0	#NULL!	0	#NULL!	0	#NULL!	0	#NULL!	#NULL!	#NULL!
161.01	8	0	#NULL!	0	#NULL!	0	#NULL!	0	#NULL!	0	#NULL!	0	#NULL!	0	#NULL!	0	#NULL!	0	#NULL!	0	#NULL!	#NULL!	#NULL!
161.02	8	0	#NULL!	0	#NULL!	0	#NULL!	0	#NULL!	0	#NULL!	0	#NULL!	0	#NULL!	0	#NULL!	0	#NULL!	0	#NULL!	#NULL!	#NULL!
161.03	8	1	#NULL!	1	#NULL!	0	#NULL!	0	#NULL!	0	#NULL!	0	#NULL!	0	#NULL!	0	#NULL!	1	#NULL!	7	#NULL!	#NULL!	#NULL!
161.04	2	0	#NULL!	0	#NULL!	0	#NULL!	0	#NULL!	0	#NULL!	0	#NULL!	0	#NULL!	0	#NULL!	0	#NULL!	0	#NULL!	#NULL!	#NULL!
161.05	1	0	#NULL!	0	#NULL!	1	#NULL!	0	#NULL!	0	#NULL!	0	#NULL!	0	#NULL!	0	#NULL!	0	#NULL!	2	#NULL!	#NULL!	#NULL!
162.01	1	0	#NULL!	0	#NULL!	1	#NULL!	0	#NULL!	0	#NULL!	0	#NULL!	0	#NULL!	0	#NULL!	0	#NULL!	2	#NULL!	#NULL!	#NULL!
162.02	1	0	#NULL!	0	#NULL!	0	#NULL!	0	#NULL!	0	#NULL!	0	#NULL!	0	#NULL!	0	#NULL!	0	#NULL!	0	#NULL!	#NULL!	#NULL!
162.03	2	0	#NULL!	1	#NULL!	0	#NULL!	0	#NULL!	0	#NULL!	0	#NULL!	0	#NULL!	0	#NULL!	0	#NULL!	3	#NULL!	#NULL!	#NULL!
162.04	1	0	#NULL!	0	#NULL!	0	#NULL!	0	#NULL!	0	#NULL!	0	#NULL!	0	#NULL!	0	#NULL!	0	#NULL!	0	#NULL!	#NULL!	#NULL!
163.01	2	0	#NULL!	0	#NULL!	0	#NULL!	0	#NULL!	0	#NULL!	0	#NULL!	0	#NULL!	0	#NULL!	0	#NULL!	0	#NULL!	#NULL!	#NULL!
163.02	2	0	#NULL!	0	#NULL!	0	#NULL!	0	#NULL!	0	#NULL!	0	#NULL!	0	#NULL!	0	#NULL!	0	#NULL!	0	#NULL!	#NULL!	#NULL!
163.03	1	0	#NULL!	1	#NULL!	0	#NULL!	0	#NULL!	0	#NULL!	0	#NULL!	0	#NULL!	0	#NULL!	0	#NULL!	3	#NULL!	#NULL!	#NULL!
164.01	10	0	#NULL!	0	#NULL!	0	#NULL!	0	#NULL!	0	#NULL!	0	#NULL!	0	#NULL!	0	#NULL!	0	#NULL!	0	#NULL!	#NULL!	#NULL!
164.02	6	0	#NULL!	0	#NULL!	0	#NULL!	0	#NULL!	0	#NULL!	0	#NULL!	0	#NULL!	0	#NULL!	0	#NULL!	0	#NULL!	#NULL!	#NULL!
164.03	4	0	#NULL!	0	#NULL!	0	#NULL!	0	#NULL!	0	#NULL!	0	#NULL!	0	#NULL!	0	#NULL!	0	#NULL!	0	#NULL!	#NULL!	#NULL!
164.04	1	0	#NULL!	0	#NULL!	0	#NULL!	0	#NULL!	0	#NULL!	0	#NULL!	0	#NULL!	0	#NULL!	0	#NULL!	0	#NULL!	#NULL!	#NULL!
164.05	1	0	#NULL!	0	#NULL!	0	#NULL!	0	#NULL!	0	#NULL!	0	#NULL!	0	#NULL!	0	#NULL!	0	#NULL!	0	#NULL!	#NULL!	#NULL!
164.06	8	1	#NULL!	1	#NULL!	0	#NULL!	0	#NULL!	0	#NULL!	0	#NULL!	0	#NULL!	0	#NULL!	1	#NULL!	7	#NULL!	#NULL!	#NULL!
164.07	8	0	#NULL!	0	#NULL!	0	#NULL!	0	#NULL!	0	#NULL!	0	#NULL!	0	#NULL!	0	#NULL!	0	#NULL!	0	#NULL!	#NULL!	#NULL!
165.01	1	0	#NULL!	0	#NULL!	0	#NULL!	0	#NULL!	0	#NULL!	0	#NULL!	0	#NULL!	0	#NULL!	0	#NULL!	0	#NULL!	#NULL!	#NULL!
165.02	1	0	#NULL!	0	#NULL!	0	#NULL!	0	#NULL!	0	#NULL!	0	#NULL!	0	#NULL!	0	#NULL!	0	#NULL!	0	#NULL!	#NULL!	#NULL!
166.01	2	0	#NULL!	0	#NULL!	0	#NULL!	0	#NULL!	0	#NULL!	0	#NULL!	0	#NULL!	0	#NULL!	0	#NULL!	0	#NULL!	#NULL!	#NULL!
166.02	2	0	#NULL!	0	#NULL!	0	#NULL!	0	#NULL!	0	#NULL!	0	#NULL!	0	#NULL!	0	#NULL!	0	#NULL!	0	#NULL!	#NULL!	#NULL!
166.03	1	0	#NULL!	0	#NULL!	0	#NULL!	0	#NULL!	0	#NULL!	0	#NULL!	0	#NULL!	0	#NULL!	0	#NULL!	0	#NULL!	#NULL!	#NULL!
166.04	1	0	#NULL!	0	#NULL!	0	#NULL!	0	#NULL!	0	#NULL!	0	#NULL!	0	#NULL!	0	#NULL!	0	#NULL!	0	#NULL!	#NULL!	#NULL!
167.01	1	0	#NULL!	1	#NULL!	0	#NULL!	0	#NULL!	0	#NULL!	1	#NULL!	0	#NULL!	0	#NULL!	0	#NULL!	6	#NULL!	#NULL!	#NULL!
167.02	2	0	#NULL!	0	#NULL!	0	#NULL!	0	#NULL!	0	#NULL!	0	#NULL!	0	#NULL!	0	#NULL!	0	#NULL!	0	#NULL!	#NULL!	#NULL!
167.03	1	0	#NULL!	0	#NULL!	0	#NULL!	0	#NULL!	0	#NULL!	0	#NULL!	0	#NULL!	0	#NULL!	0	#NULL!	0	#NULL!	#NULL!	#NULL!
167.04	1	0	#NULL!	0	#NULL!	0	#NULL!	0	#NULL!	0	#NULL!	1	#NULL!	0	#NULL!	0	#NULL!	0	#NULL!	2	#NULL!	#NULL!	#NULL!
167.05	1	0	#NULL!	0	#NULL!	0	#NULL!	0	#NULL!	0	#NULL!	0	#NULL!	0	#NULL!	1	#NULL!	0	#NULL!	1	#NULL!	#NULL!	#NULL!
167.06	1	0	#NULL!	0	#NULL!	0	#NULL!	0	#NULL!	0	#NULL!	0	#NULL!	0	#NULL!	0	#NULL!	0	#NULL!	0	#NULL!	#NULL!	#NULL!
167.07	2	0	#NULL!	0	#NULL!	0	#NULL!	0	#NULL!	0	#NULL!	0	#NULL!	0	#NULL!	0	#NULL!	0	#NULL!	0	#NULL!	#NULL!	#NULL!
167.08	1	0	#NULL!	0	#NULL!	0	#NULL!	0	#NULL!	0	#NULL!	0	#NULL!	0	#NULL!	0	#NULL!	0	#NULL!	0	#NULL!	#NULL!	#NULL!
167.09	2	0	#NULL!	0	#NULL!	0	#NULL!	0	#NULL!	0	#NULL!	0	#NULL!	0	#NULL!	0	#NULL!	0	#NULL!	0	#NULL!	#NULL!	#NULL!
167.1	8	1	#NULL!	1	#NULL!	0	#NULL!	0	#NULL!	0	#NULL!	0	#NULL!	0	#NULL!	0	#NULL!	1	#NULL!	7	#NULL!	#NULL!	#NULL!
167.11	9	0	#NULL!	0	#NULL!	0	#NULL!	0	#NULL!	0	#NULL!	0	#NULL!	0	#NULL!	0	#NULL!	0	#NULL!	0	#NULL!	#NULL!	#NULL!
167.12	1	0	#NULL!	0	#NULL!	0	#NULL!	0	#NULL!	0	#NULL!	0	#NULL!	0	#NULL!	1	#NULL!	0	#NULL!	1	#NULL!	#NULL!	#NULL!
167.13	9	0	#NULL!	0	#NULL!	0	#NULL!	0	#NULL!	0	#NULL!	0	#NULL!	0	#NULL!	0	#NULL!	0	#NULL!	0	#NULL!	#NULL!	#NULL!
168.01	5	0	#NULL!	0	#NULL!	0	#NULL!	0	#NULL!	0	#NULL!	0	#NULL!	0	#NULL!	0	#NULL!	0	#NULL!	0	#NULL!	#NULL!	#NULL!
168.02	1	0	#NULL!	0	#NULL!	0	#NULL!	0	#NULL!	0	#NULL!	0	#NULL!	0	#NULL!	0	#NULL!	0	#NULL!	0	#NULL!	#NULL!	#NULL!
168.03	1	0	#NULL!	0	#NULL!	0	#NULL!	0	#NULL!	0	#NULL!	0	#NULL!	0	#NULL!	0	#NULL!	0	#NULL!	0	#NULL!	#NULL!	#NULL!
168.04	4	0	#NULL!	1	#NULL!	1	#NULL!	0	#NULL!	0	#NULL!	0	#NULL!	0	#NULL!	0	#NULL!	1	#NULL!	6	#NULL!	#NULL!	#NULL!
168.05	5	0	#NULL!	0	#NULL!	0	#NULL!	0	#NULL!	0	#NULL!	0	#NULL!	0	#NULL!	0	#NULL!	0	#NULL!	0	#NULL!	#NULL!	#NULL!
168.06	5	0	#NULL!	0	#NULL!	0	#NULL!	0	#NULL!	0	#NULL!	0	#NULL!	0	#NULL!	0	#NULL!	0	#NULL!	0	#NULL!	#NULL!	#NULL!
169.01	10	0	#NULL!	0	#NULL!	0	#NULL!	0	#NULL!	0	#NULL!	0	#NULL!	0	#NULL!	0	#NULL!	0	#NULL!	0	#NULL!	#NULL!	#NULL!
169.02	2	0	#NULL!	0	#NULL!	0	#NULL!	0	#NULL!	0	#NULL!	0	#NULL!	0	#NULL!	0	#NULL!	0	#NULL!	0	#NULL!	#NULL!	#NULL!
169.03	1	0	#NULL!	0	#NULL!	0	#NULL!	0	#NULL!	0	#NULL!	0	#NULL!	0	#NULL!	0	#NULL!	0	#NULL!	0	#NULL!	#NULL!	#NULL!
169.04	1	0	#NULL!	0	#NULL!	0	#NULL!	0	#NULL!	0	#NULL!	0	#NULL!	0	#NULL!	0	#NULL!	0	#NULL!	0	#NULL!	#NULL!	#NULL!
169.05	1	0	#NULL!	0	#NULL!	0	#NULL!	0	#NULL!	0	#NULL!	0	#NULL!	0	#NULL!	0	#NULL!	0	#NULL!	0	#NULL!	#NULL!	#NULL!
169.06	1	0	#NULL!	0	#NULL!	0	#NULL!	0	#NULL!	0	#NULL!	0	#NULL!	0	#NULL!	0	#NULL!	0	#NULL!	0	#NULL!	#NULL!	#NULL!
169.07	5	0	#NULL!	0	#NULL!	0	#NULL!	0	#NULL!	0	#NULL!	0	#NULL!	0	#NULL!	0	#NULL!	0	#NULL!	0	#NULL!	#NULL!	#NULL!
169.08	5	0	#NULL!	0	#NULL!	0	#NULL!	0	#NULL!	0	#NULL!	0	#NULL!	0	#NULL!	0	#NULL!	0	#NULL!	0	#NULL!	#NULL!	#NULL!
169.09	8	0	#NULL!	0	#NULL!	0	#NULL!	0	#NULL!	0	#NULL!	0	#NULL!	0	#NULL!	0	#NULL!	0	#NULL!	0	#NULL!	#NULL!	#NULL!
169.1	1	0	#NULL!	0	#NULL!	1	#NULL!	0	#NULL!	0	#NULL!	0	#NULL!	0	#NULL!	0	#NULL!	0	#NULL!	2	#NULL!	#NULL!	#NULL!
170.01	6	1	#NULL!	1	#NULL!	0	#NULL!	0	#NULL!	0	#NULL!	1	#NULL!	0	#NULL!	0	#NULL!	1	#NULL!	9	#NULL!	#NULL!	#NULL!
170.02	7	0	#NULL!	0	#NULL!	0	#NULL!	0	#NULL!	0	#NULL!	0	#NULL!	0	#NULL!	0	#NULL!	0	#NULL!	0	#NULL!	#NULL!	#NULL!
170.03	2	0	#NULL!	1	#NULL!	0	#NULL!	0	#NULL!	0	#NULL!	0	#NULL!	0	#NULL!	0	#NULL!	0	#NULL!	3	#NULL!	#NULL!	#NULL!
170.04	8	1	#NULL!	1	#NULL!	0	#NULL!	0	#NULL!	0	#NULL!	0	#NULL!	0	#NULL!	0	#NULL!	1	#NULL!	7	#NULL!	#NULL!	#NULL!
170.05	2	0	#NULL!	0	#NULL!	0	#NULL!	0	#NULL!	0	#NULL!	0	#NULL!	0	#NULL!	0	#NULL!	0	#NULL!	0	#NULL!	#NULL!	#NULL!
170.06	2	0	#NULL!	0	#NULL!	0	#NULL!	0	#NULL!	0	#NULL!	0	#NULL!	0	#NULL!	0	#NULL!	0	#NULL!	0	#NULL!	#NULL!	#NULL!
170.07	1	0	#NULL!	0	#NULL!	0	#NULL!	0	#NULL!	0	#NULL!	0	#NULL!	0	#NULL!	0	#NULL!	0	#NULL!	0	#NULL!	#NULL!	#NULL!
170.08	1	0	#NULL!	0	#NULL!	0	#NULL!	0	#NULL!	0	#NULL!	0	#NULL!	0	#NULL!	0	#NULL!	0	#NULL!	0	#NULL!	#NULL!	#NULL!
170.09	6	0	#NULL!	0	#NULL!	0	#NULL!	0	#NULL!	0	#NULL!	1	#NULL!	0	#NULL!	0	#NULL!	0	#NULL!	2	#NULL!	#NULL!	#NULL!
170.1	8	0	#NULL!	0	#NULL!	0	#NULL!	0	#NULL!	0	#NULL!	0	#NULL!	0	#NULL!	0	#NULL!	0	#NULL!	0	#NULL!	#NULL!	#NULL!
170.11	1	0	#NULL!	0	#NULL!	0	#NULL!	0	#NULL!	0	#NULL!	0	#NULL!	0	#NULL!	0	#NULL!	0	#NULL!	0	#NULL!	#NULL!	#NULL!
170.12	4	0	#NULL!	0	#NULL!	0	#NULL!	0	#NULL!	0	#NULL!	0	#NULL!	0	#NULL!	0	#NULL!	0	#NULL!	0	#NULL!	#NULL!	#NULL!
170.13	4	0	#NULL!	0	#NULL!	0	#NULL!	0	#NULL!	0	#NULL!	0	#NULL!	0	#NULL!	0	#NULL!	0	#NULL!	0	#NULL!	#NULL!	#NULL!
171.01	2	0	#NULL!	0	#NULL!	0	#NULL!	0	#NULL!	0	#NULL!	0	#NULL!	0	#NULL!	0	#NULL!	0	#NULL!	0	#NULL!	#NULL!	#NULL!
171.02	2	0	#NULL!	0	#NULL!	0	#NULL!	0	#NULL!	0	#NULL!	0	#NULL!	0	#NULL!	0	#NULL!	0	#NULL!	0	#NULL!	#NULL!	#NULL!
171.03	1	0	#NULL!	0	#NULL!	0	#NULL!	0	#NULL!	0	#NULL!	0	#NULL!	0	#NULL!	0	#NULL!	0	#NULL!	0	#NULL!	#NULL!	#NULL!
171.04	2	0	#NULL!	0	#NULL!	0	#NULL!	0	#NULL!	0	#NULL!	0	#NULL!	0	#NULL!	0	#NULL!	0	#NULL!	0	#NULL!	#NULL!	#NULL!
171.05	2	0	#NULL!	0	#NULL!	0	#NULL!	0	#NULL!	0	#NULL!	0	#NULL!	0	#NULL!	0	#NULL!	0	#NULL!	0	#NULL!	#NULL!	#NULL!
171.06	5	0	#NULL!	0	#NULL!	0	#NULL!	0	#NULL!	0	#NULL!	0	#NULL!	0	#NULL!	0	#NULL!	0	#NULL!	0	#NULL!	#NULL!	#NULL!
171.07	5	0	#NULL!	0	#NULL!	0	#NULL!	0	#NULL!	0	#NULL!	0	#NULL!	0	#NULL!	0	#NULL!	0	#NULL!	0	#NULL!	#NULL!	#NULL!
171.08	1	0	#NULL!	0	#NULL!	0	#NULL!	0	#NULL!	0	#NULL!	0	#NULL!	0	#NULL!	0	#NULL!	0	#NULL!	0	#NULL!	#NULL!	#NULL!
171.09	1	0	#NULL!	0	#NULL!	0	#NULL!	0	#NULL!	0	#NULL!	0	#NULL!	0	#NULL!	0	#NULL!	0	#NULL!	0	#NULL!	#NULL!	#NULL!
171.1	6	0	#NULL!	0	#NULL!	0	#NULL!	0	#NULL!	0	#NULL!	1	#NULL!	0	#NULL!	0	#NULL!	0	#NULL!	2	#NULL!	#NULL!	#NULL!
171.11	6	0	#NULL!	0	#NULL!	0	#NULL!	0	#NULL!	0	#NULL!	1	#NULL!	0	#NULL!	0	#NULL!	0	#NULL!	2	#NULL!	#NULL!	#NULL!
172.01	2	0	#NULL!	0	#NULL!	0	#NULL!	0	#NULL!	0	#NULL!	0	#NULL!	0	#NULL!	0	#NULL!	0	#NULL!	0	#NULL!	#NULL!	#NULL!
172.02	2	0	#NULL!	0	#NULL!	0	#NULL!	0	#NULL!	0	#NULL!	0	#NULL!	0	#NULL!	0	#NULL!	0	#NULL!	0	#NULL!	#NULL!	#NULL!
172.03	1	0	#NULL!	0	#NULL!	0	#NULL!	0	#NULL!	0	#NULL!	0	#NULL!	0	#NULL!	0	#NULL!	0	#NULL!	0	#NULL!	#NULL!	#NULL!
172.04	1	0	#NULL!	0	#NULL!	0	#NULL!	0	#NULL!	0	#NULL!	0	#NULL!	0	#NULL!	0	#NULL!	0	#NULL!	0	#NULL!	#NULL!	#NULL!
172.05	8	1	#NULL!	1	#NULL!	0	#NULL!	0	#NULL!	0	#NULL!	0	#NULL!	0	#NULL!	0	#NULL!	1	#NULL!	7	#NULL!	#NULL!	#NULL!
172.06	5	0	#NULL!	0	#NULL!	0	#NULL!	0	#NULL!	0	#NULL!	0	#NULL!	0	#NULL!	0	#NULL!	0	#NULL!	0	#NULL!	#NULL!	#NULL!
172.07	5	0	#NULL!	0	#NULL!	0	#NULL!	0	#NULL!	0	#NULL!	0	#NULL!	0	#NULL!	0	#NULL!	0	#NULL!	0	#NULL!	#NULL!	#NULL!
172.08	1	0	#NULL!	1	#NULL!	0	#NULL!	0	#NULL!	0	#NULL!	0	#NULL!	0	#NULL!	0	#NULL!	0	#NULL!	3	#NULL!	#NULL!	#NULL!
172.09	1	0	#NULL!	0	#NULL!	0	#NULL!	0	#NULL!	0	#NULL!	0	#NULL!	0	#NULL!	0	#NULL!	0	#NULL!	0	#NULL!	#NULL!	#NULL!
172.1	1	0	#NULL!	0	#NULL!	1	#NULL!	0	#NULL!	0	#NULL!	0	#NULL!	0	#NULL!	0	#NULL!	0	#NULL!	2	#NULL!	#NULL!	#NULL!
172.11	2	0	#NULL!	0	#NULL!	0	#NULL!	0	#NULL!	0	#NULL!	0	#NULL!	0	#NULL!	0	#NULL!	0	#NULL!	0	#NULL!	#NULL!	#NULL!
173.01	2	0	#NULL!	0	#NULL!	0	#NULL!	0	#NULL!	0	#NULL!	0	#NULL!	0	#NULL!	0	#NULL!	0	#NULL!	0	#NULL!	#NULL!	#NULL!
173.02	2	0	#NULL!	0	#NULL!	0	#NULL!	0	#NULL!	0	#NULL!	0	#NULL!	0	#NULL!	0	#NULL!	0	#NULL!	0	#NULL!	#NULL!	#NULL!
173.03	2	0	#NULL!	0	#NULL!	0	#NULL!	0	#NULL!	0	#NULL!	0	#NULL!	0	#NULL!	0	#NULL!	0	#NULL!	0	#NULL!	#NULL!	#NULL!
173.04	1	0	#NULL!	0	#NULL!	0	#NULL!	0	#NULL!	0	#NULL!	0	#NULL!	0	#NULL!	0	#NULL!	0	#NULL!	0	#NULL!	#NULL!	#NULL!
173.05	1	0	#NULL!	0	#NULL!	0	#NULL!	0	#NULL!	0	#NULL!	0	#NULL!	0	#NULL!	0	#NULL!	0	#NULL!	0	#NULL!	#NULL!	#NULL!
173.06	1	0	#NULL!	0	#NULL!	0	#NULL!	0	#NULL!	0	#NULL!	0	#NULL!	0	#NULL!	0	#NULL!	0	#NULL!	0	#NULL!	#NULL!	#NULL!
173.07	5	0	#NULL!	0	#NULL!	0	#NULL!	0	#NULL!	0	#NULL!	0	#NULL!	0	#NULL!	0	#NULL!	0	#NULL!	0	#NULL!	#NULL!	#NULL!
173.08	5	0	#NULL!	0	#NULL!	0	#NULL!	0	#NULL!	0	#NULL!	0	#NULL!	0	#NULL!	1	#NULL!	0	#NULL!	1	#NULL!	#NULL!	#NULL!
173.09	5	0	#NULL!	0	#NULL!	0	#NULL!	0	#NULL!	0	#NULL!	0	#NULL!	0	#NULL!	0	#NULL!	0	#NULL!	0	#NULL!	#NULL!	#NULL!
173.1	5	0	#NULL!	0	#NULL!	0	#NULL!	0	#NULL!	0	#NULL!	0	#NULL!	0	#NULL!	0	#NULL!	0	#NULL!	0	#NULL!	#NULL!	#NULL!
173.11	1	0	#NULL!	0	#NULL!	0	#NULL!	0	#NULL!	0	#NULL!	0	#NULL!	0	#NULL!	1	#NULL!	0	#NULL!	1	#NULL!	#NULL!	#NULL!
173.12	1	0	#NULL!	0	#NULL!	1	#NULL!	0	#NULL!	0	#NULL!	0	#NULL!	0	#NULL!	0	#NULL!	0	#NULL!	2	#NULL!	#NULL!	#NULL!
173.13	1	0	#NULL!	0	#NULL!	0	#NULL!	0	#NULL!	0	#NULL!	0	#NULL!	0	#NULL!	0	#NULL!	0	#NULL!	0	#NULL!	#NULL!	#NULL!
173.14	5	0	#NULL!	0	#NULL!	0	#NULL!	0	#NULL!	0	#NULL!	0	#NULL!	0	#NULL!	0	#NULL!	0	#NULL!	0	#NULL!	#NULL!	#NULL!
173.15	6	0	#NULL!	0	#NULL!	0	#NULL!	0	#NULL!	0	#NULL!	0	#NULL!	0	#NULL!	0	#NULL!	0	#NULL!	0	#NULL!	#NULL!	#NULL!
174.01	1	0	#NULL!	0	#NULL!	0	#NULL!	0	#NULL!	0	#NULL!	0	#NULL!	0	#NULL!	0	#NULL!	0	#NULL!	0	#NULL!	#NULL!	#NULL!
174.02	2	0	#NULL!	0	#NULL!	0	#NULL!	0	#NULL!	0	#NULL!	0	#NULL!	0	#NULL!	0	#NULL!	0	#NULL!	0	#NULL!	#NULL!	#NULL!
174.03	2	0	#NULL!	0	#NULL!	0	#NULL!	0	#NULL!	0	#NULL!	0	#NULL!	0	#NULL!	0	#NULL!	0	#NULL!	0	#NULL!	#NULL!	#NULL!
174.04	8	1	#NULL!	1	#NULL!	0	#NULL!	0	#NULL!	0	#NULL!	0	#NULL!	0	#NULL!	0	#NULL!	1	#NULL!	7	#NULL!	#NULL!	#NULL!
175.01	1	0	#NULL!	1	#NULL!	0	#NULL!	0	#NULL!	0	#NULL!	0	#NULL!	0	#NULL!	0	#NULL!	0	#NULL!	3	#NULL!	#NULL!	#NULL!
175.02	1	0	#NULL!	0	#NULL!	0	#NULL!	0	#NULL!	0	#NULL!	0	#NULL!	0	#NULL!	0	#NULL!	0	#NULL!	0	#NULL!	#NULL!	#NULL!
175.03	1	0	#NULL!	0	#NULL!	0	#NULL!	0	#NULL!	0	#NULL!	0	#NULL!	0	#NULL!	0	#NULL!	0	#NULL!	0	#NULL!	#NULL!	#NULL!
175.04	1	0	#NULL!	0	#NULL!	0	#NULL!	0	#NULL!	0	#NULL!	0	#NULL!	0	#NULL!	0	#NULL!	0	#NULL!	0	#NULL!	#NULL!	#NULL!
175.05	10	0	#NULL!	0	#NULL!	0	#NULL!	0	#NULL!	0	#NULL!	0	#NULL!	0	#NULL!	0	#NULL!	0	#NULL!	0	#NULL!	#NULL!	#NULL!
175.06	6	0	#NULL!	0	#NULL!	0	#NULL!	0	#NULL!	0	#NULL!	0	#NULL!	0	#NULL!	0	#NULL!	0	#NULL!	0	#NULL!	#NULL!	#NULL!
176.01	5	0	#NULL!	0	#NULL!	0	#NULL!	0	#NULL!	0	#NULL!	0	#NULL!	0	#NULL!	0	#NULL!	0	#NULL!	0	#NULL!	#NULL!	#NULL!
176.02	5	0	#NULL!	0	#NULL!	0	#NULL!	0	#NULL!	0	#NULL!	0	#NULL!	0	#NULL!	0	#NULL!	0	#NULL!	0	#NULL!	#NULL!	#NULL!
176.03	4	0	#NULL!	1	#NULL!	1	#NULL!	0	#NULL!	0	#NULL!	0	#NULL!	0	#NULL!	0	#NULL!	0	#NULL!	5	#NULL!	#NULL!	#NULL!
176.04	3	0	#NULL!	0	#NULL!	0	#NULL!	0	#NULL!	0	#NULL!	0	#NULL!	0	#NULL!	0	#NULL!	0	#NULL!	0	#NULL!	#NULL!	#NULL!
176.05	9	0	#NULL!	0	#NULL!	0	#NULL!	0	#NULL!	0	#NULL!	0	#NULL!	0	#NULL!	0	#NULL!	0	#NULL!	0	#NULL!	#NULL!	#NULL!
176.06	9	0	#NULL!	0	#NULL!	0	#NULL!	0	#NULL!	0	#NULL!	0	#NULL!	0	#NULL!	0	#NULL!	1	#NULL!	0	#NULL!	#NULL!	#NULL!
176.07	4	0	#NULL!	0	#NULL!	0	#NULL!	0	#NULL!	0	#NULL!	0	#NULL!	0	#NULL!	0	#NULL!	0	#NULL!	0	#NULL!	#NULL!	#NULL!
177.01	1	0	#NULL!	1	#NULL!	0	#NULL!	0	#NULL!	0	#NULL!	0	#NULL!	0	#NULL!	0	#NULL!	0	#NULL!	3	#NULL!	#NULL!	#NULL!
178.01	9	0	#NULL!	0	#NULL!	0	#NULL!	0	#NULL!	0	#NULL!	0	#NULL!	0	#NULL!	0	#NULL!	0	#NULL!	0	#NULL!	#NULL!	#NULL!
178.02	2	0	#NULL!	0	#NULL!	1	#NULL!	0	#NULL!	0	#NULL!	0	#NULL!	0	#NULL!	0	#NULL!	0	#NULL!	2	#NULL!	#NULL!	#NULL!
178.03	2	0	#NULL!	0	#NULL!	0	#NULL!	0	#NULL!	0	#NULL!	0	#NULL!	0	#NULL!	0	#NULL!	0	#NULL!	0	#NULL!	#NULL!	#NULL!
178.04	1	0	#NULL!	1	#NULL!	0	#NULL!	0	#NULL!	0	#NULL!	0	#NULL!	0	#NULL!	0	#NULL!	0	#NULL!	2	#NULL!	#NULL!	#NULL!
178.05	2	0	#NULL!	0	#NULL!	0	#NULL!	0	#NULL!	0	#NULL!	0	#NULL!	0	#NULL!	0	#NULL!	0	#NULL!	0	#NULL!	#NULL!	#NULL!
178.06	1	0	#NULL!	0	#NULL!	0	#NULL!	0	#NULL!	0	#NULL!	0	#NULL!	0	#NULL!	0	#NULL!	0	#NULL!	0	#NULL!	#NULL!	#NULL!
179.01	9	1	#NULL!	0	#NULL!	0	#NULL!	0	#NULL!	0	#NULL!	0	#NULL!	0	#NULL!	0	#NULL!	1	#NULL!	5	#NULL!	#NULL!	#NULL!
179.02	1	0	#NULL!	0	#NULL!	1	#NULL!	0	#NULL!	0	#NULL!	0	#NULL!	0	#NULL!	0	#NULL!	0	#NULL!	2	#NULL!	#NULL!	#NULL!
179.03	1	0	#NULL!	1	#NULL!	0	#NULL!	0	#NULL!	0	#NULL!	0	#NULL!	0	#NULL!	0	#NULL!	0	#NULL!	3	#NULL!	#NULL!	#NULL!
179.04	10	0	#NULL!	0	#NULL!	0	#NULL!	0	#NULL!	0	#NULL!	0	#NULL!	0	#NULL!	0	#NULL!	0	#NULL!	0	#NULL!	#NULL!	#NULL!
179.05	2	0	#NULL!	0	#NULL!	0	#NULL!	0	#NULL!	0	#NULL!	0	#NULL!	0	#NULL!	0	#NULL!	0	#NULL!	0	#NULL!	#NULL!	#NULL!
180.01	2	0	#NULL!	0	#NULL!	0	#NULL!	0	#NULL!	0	#NULL!	0	#NULL!	0	#NULL!	0	#NULL!	0	#NULL!	0	#NULL!	#NULL!	#NULL!
180.02	4	0	#NULL!	0	#NULL!	0	#NULL!	0	#NULL!	0	#NULL!	0	#NULL!	0	#NULL!	0	#NULL!	0	#NULL!	0	#NULL!	#NULL!	#NULL!
180.03	1	0	#NULL!	0	#NULL!	0	#NULL!	0	#NULL!	0	#NULL!	0	#NULL!	0	#NULL!	0	#NULL!	0	#NULL!	0	#NULL!	#NULL!	#NULL!
180.04	10	0	#NULL!	0	#NULL!	0	#NULL!	0	#NULL!	0	#NULL!	0	#NULL!	0	#NULL!	0	#NULL!	0	#NULL!	0	#NULL!	#NULL!	#NULL!
180.05	5	0	#NULL!	0	#NULL!	0	#NULL!	0	#NULL!	0	#NULL!	0	#NULL!	0	#NULL!	1	#NULL!	0	#NULL!	1	#NULL!	#NULL!	#NULL!
180.06	5	0	#NULL!	0	#NULL!	0	#NULL!	0	#NULL!	0	#NULL!	0	#NULL!	0	#NULL!	0	#NULL!	0	#NULL!	0	#NULL!	#NULL!	#NULL!
180.07	5	0	#NULL!	0	#NULL!	0	#NULL!	0	#NULL!	0	#NULL!	0	#NULL!	0	#NULL!	0	#NULL!	0	#NULL!	0	#NULL!	#NULL!	#NULL!
180.08	1	0	#NULL!	0	#NULL!	0	#NULL!	0	#NULL!	0	#NULL!	0	#NULL!	0	#NULL!	0	#NULL!	0	#NULL!	0	#NULL!	#NULL!	#NULL!
180.09	5	0	#NULL!	0	#NULL!	0	#NULL!	0	#NULL!	0	#NULL!	0	#NULL!	0	#NULL!	1	#NULL!	0	#NULL!	1	#NULL!	#NULL!	#NULL!
180.1	5	0	#NULL!	0	#NULL!	0	#NULL!	0	#NULL!	0	#NULL!	0	#NULL!	0	#NULL!	0	#NULL!	0	#NULL!	0	#NULL!	#NULL!	#NULL!
180.11	5	0	#NULL!	0	#NULL!	0	#NULL!	0	#NULL!	0	#NULL!	0	#NULL!	0	#NULL!	0	#NULL!	0	#NULL!	0	#NULL!	#NULL!	#NULL!
181.01	9	0	#NULL!	0	#NULL!	0	#NULL!	0	#NULL!	0	#NULL!	0	#NULL!	0	#NULL!	0	#NULL!	0	#NULL!	0	#NULL!	#NULL!	#NULL!
181.02	8	0	#NULL!	0	#NULL!	0	#NULL!	0	#NULL!	0	#NULL!	0	#NULL!	0	#NULL!	0	#NULL!	0	#NULL!	0	#NULL!	#NULL!	#NULL!
181.03	8	0	#NULL!	0	#NULL!	0	#NULL!	0	#NULL!	0	#NULL!	0	#NULL!	0	#NULL!	0	#NULL!	0	#NULL!	0	#NULL!	#NULL!	#NULL!
181.04	8	0	#NULL!	0	#NULL!	0	#NULL!	0	#NULL!	0	#NULL!	0	#NULL!	0	#NULL!	0	#NULL!	0	#NULL!	0	#NULL!	#NULL!	#NULL!
181.05	8	0	#NULL!	0	#NULL!	0	#NULL!	0	#NULL!	0	#NULL!	0	#NULL!	0	#NULL!	0	#NULL!	0	#NULL!	0	#NULL!	#NULL!	#NULL!
181.06	8	0	#NULL!	0	#NULL!	0	#NULL!	0	#NULL!	0	#NULL!	0	#NULL!	0	#NULL!	0	#NULL!	0	#NULL!	0	#NULL!	#NULL!	#NULL!
181.07	7	0	#NULL!	0	#NULL!	0	#NULL!	0	#NULL!	0	#NULL!	0	#NULL!	0	#NULL!	0	#NULL!	0	#NULL!	0	#NULL!	#NULL!	#NULL!
182.01	1	0	#NULL!	0	#NULL!	0	#NULL!	0	#NULL!	0	#NULL!	0	#NULL!	0	#NULL!	0	#NULL!	0	#NULL!	0	#NULL!	#NULL!	#NULL!
182.02	1	0	#NULL!	0	#NULL!	0	#NULL!	0	#NULL!	0	#NULL!	0	#NULL!	0	#NULL!	0	#NULL!	0	#NULL!	0	#NULL!	#NULL!	#NULL!
182.03	4	0	#NULL!	0	#NULL!	0	#NULL!	0	#NULL!	0	#NULL!	0	#NULL!	0	#NULL!	0	#NULL!	0	#NULL!	0	#NULL!	#NULL!	#NULL!
183.01	1	0	#NULL!	1	#NULL!	0	#NULL!	0	#NULL!	0	#NULL!	0	#NULL!	0	#NULL!	0	#NULL!	0	#NULL!	3	#NULL!	#NULL!	#NULL!
183.02	1	0	#NULL!	0	#NULL!	1	#NULL!	0	#NULL!	0	#NULL!	1	#NULL!	0	#NULL!	0	#NULL!	0	#NULL!	6	#NULL!	#NULL!	#NULL!
183.03	5	0	#NULL!	0	#NULL!	0	#NULL!	0	#NULL!	0	#NULL!	0	#NULL!	0	#NULL!	0	#NULL!	0	#NULL!	0	#NULL!	#NULL!	#NULL!
183.04	2	0	#NULL!	0	#NULL!	0	#NULL!	0	#NULL!	0	#NULL!	0	#NULL!	0	#NULL!	0	#NULL!	0	#NULL!	0	#NULL!	#NULL!	#NULL!
183.05	8	1	#NULL!	1	#NULL!	0	#NULL!	0	#NULL!	0	#NULL!	0	#NULL!	0	#NULL!	0	#NULL!	1	#NULL!	7	#NULL!	#NULL!	#NULL!
183.06	7	0	#NULL!	0	#NULL!	0	#NULL!	0	#NULL!	0	#NULL!	0	#NULL!	0	#NULL!	0	#NULL!	0	#NULL!	0	#NULL!	#NULL!	#NULL!
183.07	1	0	#NULL!	0	#NULL!	0	#NULL!	0	#NULL!	0	#NULL!	0	#NULL!	0	#NULL!	0	#NULL!	0	#NULL!	0	#NULL!	#NULL!	#NULL!
183.08	2	0	#NULL!	0	#NULL!	0	#NULL!	0	#NULL!	0	#NULL!	0	#NULL!	0	#NULL!	0	#NULL!	0	#NULL!	0	#NULL!	#NULL!	#NULL!
183.09	7	0	#NULL!	0	#NULL!	0	#NULL!	0	#NULL!	0	#NULL!	0	#NULL!	0	#NULL!	0	#NULL!	0	#NULL!	0	#NULL!	#NULL!	#NULL!
183.1	5	0	#NULL!	0	#NULL!	0	#NULL!	0	#NULL!	0	#NULL!	0	#NULL!	0	#NULL!	1	#NULL!	0	#NULL!	1	#NULL!	#NULL!	#NULL!
183.11	1	0	#NULL!	0	#NULL!	0	#NULL!	0	#NULL!	0	#NULL!	0	#NULL!	0	#NULL!	0	#NULL!	0	#NULL!	0	#NULL!	#NULL!	#NULL!
183.12	5	0	#NULL!	0	#NULL!	0	#NULL!	0	#NULL!	0	#NULL!	0	#NULL!	0	#NULL!	1	#NULL!	0	#NULL!	1	#NULL!	#NULL!	#NULL!
183.13	5	0	#NULL!	0	#NULL!	0	#NULL!	0	#NULL!	0	#NULL!	0	#NULL!	0	#NULL!	0	#NULL!	0	#NULL!	0	#NULL!	#NULL!	#NULL!
184.01	1	0	#NULL!	0	#NULL!	0	#NULL!	0	#NULL!	0	#NULL!	0	#NULL!	0	#NULL!	0	#NULL!	0	#NULL!	0	#NULL!	#NULL!	#NULL!
184.02	1	0	#NULL!	0	#NULL!	0	#NULL!	0	#NULL!	0	#NULL!	1	#NULL!	0	#NULL!	0	#NULL!	0	#NULL!	2	#NULL!	#NULL!	#NULL!
184.03	2	0	#NULL!	0	#NULL!	0	#NULL!	0	#NULL!	0	#NULL!	0	#NULL!	0	#NULL!	0	#NULL!	0	#NULL!	0	#NULL!	#NULL!	#NULL!
184.04	1	0	#NULL!	0	#NULL!	1	#NULL!	0	#NULL!	0	#NULL!	0	#NULL!	0	#NULL!	0	#NULL!	0	#NULL!	2	#NULL!	#NULL!	#NULL!
184.05	1	0	#NULL!	0	#NULL!	0	#NULL!	0	#NULL!	0	#NULL!	0	#NULL!	0	#NULL!	0	#NULL!	0	#NULL!	0	#NULL!	#NULL!	#NULL!
184.06	6	0	#NULL!	0	#NULL!	1	#NULL!	0	#NULL!	0	#NULL!	1	#NULL!	0	#NULL!	0	#NULL!	0	#NULL!	6	#NULL!	#NULL!	#NULL!
184.07	1	0	#NULL!	0	#NULL!	1	#NULL!	0	#NULL!	0	#NULL!	0	#NULL!	0	#NULL!	0	#NULL!	0	#NULL!	2	#NULL!	#NULL!	#NULL!
184.09	7	0	#NULL!	0	#NULL!	0	#NULL!	0	#NULL!	0	#NULL!	0	#NULL!	0	#NULL!	0	#NULL!	0	#NULL!	0	#NULL!	#NULL!	#NULL!
184.1	1	0	#NULL!	0	#NULL!	0	#NULL!	0	#NULL!	0	#NULL!	0	#NULL!	0	#NULL!	0	#NULL!	0	#NULL!	0	#NULL!	#NULL!	#NULL!
185.01	1	1	#NULL!	1	#NULL!	0	#NULL!	0	#NULL!	0	#NULL!	0	#NULL!	0	#NULL!	0	#NULL!	1	#NULL!	7	#NULL!	#NULL!	#NULL!
185.02	9	0	#NULL!	0	#NULL!	0	#NULL!	0	#NULL!	0	#NULL!	0	#NULL!	0	#NULL!	0	#NULL!	0	#NULL!	0	#NULL!	#NULL!	#NULL!
185.03	1	0	#NULL!	0	#NULL!	0	#NULL!	0	#NULL!	0	#NULL!	0	#NULL!	0	#NULL!	0	#NULL!	0	#NULL!	0	#NULL!	#NULL!	#NULL!
185.04	8	0	#NULL!	0	#NULL!	0	#NULL!	0	#NULL!	0	#NULL!	0	#NULL!	0	#NULL!	0	#NULL!	0	#NULL!	0	#NULL!	#NULL!	#NULL!
185.05	8	0	#NULL!	0	#NULL!	0	#NULL!	0	#NULL!	0	#NULL!	0	#NULL!	0	#NULL!	0	#NULL!	0	#NULL!	0	#NULL!	#NULL!	#NULL!
186.01	2	0	#NULL!	0	#NULL!	0	#NULL!	0	#NULL!	0	#NULL!	0	#NULL!	0	#NULL!	0	#NULL!	0	#NULL!	0	#NULL!	#NULL!	#NULL!
186.02	2	0	#NULL!	1	#NULL!	0	#NULL!	0	#NULL!	0	#NULL!	0	#NULL!	0	#NULL!	0	#NULL!	0	#NULL!	3	#NULL!	#NULL!	#NULL!
186.03	10	0	#NULL!	0	#NULL!	0	#NULL!	0	#NULL!	0	#NULL!	0	#NULL!	0	#NULL!	0	#NULL!	0	#NULL!	0	#NULL!	#NULL!	#NULL!
186.04	6	0	#NULL!	0	#NULL!	0	#NULL!	0	#NULL!	0	#NULL!	0	#NULL!	0	#NULL!	0	#NULL!	0	#NULL!	0	#NULL!	#NULL!	#NULL!
186.05	1	0	#NULL!	0	#NULL!	0	#NULL!	0	#NULL!	0	#NULL!	0	#NULL!	0	#NULL!	0	#NULL!	0	#NULL!	0	#NULL!	#NULL!	#NULL!
186.06	4	0	#NULL!	0	#NULL!	0	#NULL!	0	#NULL!	0	#NULL!	0	#NULL!	0	#NULL!	0	#NULL!	0	#NULL!	0	#NULL!	#NULL!	#NULL!
186.07	1	0	#NULL!	0	#NULL!	0	#NULL!	0	#NULL!	0	#NULL!	0	#NULL!	0	#NULL!	0	#NULL!	0	#NULL!	0	#NULL!	#NULL!	#NULL!
187.01	2	0	#NULL!	0	#NULL!	0	#NULL!	0	#NULL!	0	#NULL!	0	#NULL!	0	#NULL!	0	#NULL!	0	#NULL!	0	#NULL!	#NULL!	#NULL!
187.02	1	0	#NULL!	0	#NULL!	0	#NULL!	0	#NULL!	0	#NULL!	0	#NULL!	0	#NULL!	0	#NULL!	0	#NULL!	0	#NULL!	#NULL!	#NULL!
187.03	2	0	#NULL!	0	#NULL!	0	#NULL!	0	#NULL!	0	#NULL!	0	#NULL!	0	#NULL!	0	#NULL!	0	#NULL!	0	#NULL!	#NULL!	#NULL!
187.04	1	0	#NULL!	0	#NULL!	0	#NULL!	0	#NULL!	0	#NULL!	0	#NULL!	0	#NULL!	0	#NULL!	0	#NULL!	0	#NULL!	#NULL!	#NULL!
187.05	6	0	#NULL!	0	#NULL!	0	#NULL!	0	#NULL!	0	#NULL!	1	#NULL!	0	#NULL!	0	#NULL!	0	#NULL!	2	#NULL!	#NULL!	#NULL!
187.06	1	0	#NULL!	0	#NULL!	0	#NULL!	0	#NULL!	0	#NULL!	1	#NULL!	1	#NULL!	0	#NULL!	0	#NULL!	4	#NULL!	#NULL!	#NULL!
187.07	2	0	#NULL!	0	#NULL!	0	#NULL!	0	#NULL!	0	#NULL!	0	#NULL!	0	#NULL!	0	#NULL!	0	#NULL!	0	#NULL!	#NULL!	#NULL!
188.01	1	0	#NULL!	0	#NULL!	0	#NULL!	0	#NULL!	0	#NULL!	0	#NULL!	0	#NULL!	0	#NULL!	0	#NULL!	0	#NULL!	#NULL!	#NULL!
188.02	2	0	#NULL!	0	#NULL!	0	#NULL!	0	#NULL!	0	#NULL!	0	#NULL!	0	#NULL!	0	#NULL!	0	#NULL!	0	#NULL!	#NULL!	#NULL!
188.03	2	0	#NULL!	0	#NULL!	0	#NULL!	0	#NULL!	0	#NULL!	0	#NULL!	0	#NULL!	0	#NULL!	0	#NULL!	0	#NULL!	#NULL!	#NULL!
188.04	2	0	#NULL!	0	#NULL!	0	#NULL!	0	#NULL!	0	#NULL!	0	#NULL!	0	#NULL!	0	#NULL!	0	#NULL!	0	#NULL!	#NULL!	#NULL!
188.05	1	0	#NULL!	0	#NULL!	0	#NULL!	0	#NULL!	0	#NULL!	0	#NULL!	0	#NULL!	0	#NULL!	0	#NULL!	0	#NULL!	#NULL!	#NULL!
188.06	1	0	#NULL!	0	#NULL!	0	#NULL!	0	#NULL!	0	#NULL!	0	#NULL!	0	#NULL!	0	#NULL!	0	#NULL!	0	#NULL!	#NULL!	#NULL!
188.07	8	1	#NULL!	1	#NULL!	0	#NULL!	0	#NULL!	0	#NULL!	0	#NULL!	0	#NULL!	0	#NULL!	1	#NULL!	7	#NULL!	#NULL!	#NULL!
189.01	5	0	#NULL!	0	#NULL!	0	#NULL!	0	#NULL!	0	#NULL!	0	#NULL!	0	#NULL!	0	#NULL!	0	#NULL!	0	#NULL!	#NULL!	#NULL!
189.02	5	0	#NULL!	0	#NULL!	0	#NULL!	0	#NULL!	0	#NULL!	0	#NULL!	0	#NULL!	0	#NULL!	0	#NULL!	0	#NULL!	#NULL!	#NULL!
189.03	2	0	#NULL!	0	#NULL!	0	#NULL!	0	#NULL!	0	#NULL!	0	#NULL!	0	#NULL!	0	#NULL!	0	#NULL!	0	#NULL!	#NULL!	#NULL!
189.04	1	0	#NULL!	0	#NULL!	0	#NULL!	0	#NULL!	0	#NULL!	0	#NULL!	0	#NULL!	0	#NULL!	0	#NULL!	0	#NULL!	#NULL!	#NULL!
189.05	7	0	#NULL!	0	#NULL!	0	#NULL!	0	#NULL!	0	#NULL!	0	#NULL!	0	#NULL!	0	#NULL!	0	#NULL!	0	#NULL!	#NULL!	#NULL!
189.06	1	0	#NULL!	0	#NULL!	0	#NULL!	0	#NULL!	0	#NULL!	0	#NULL!	0	#NULL!	0	#NULL!	0	#NULL!	0	#NULL!	#NULL!	#NULL!
189.07	2	0	#NULL!	0	#NULL!	0	#NULL!	0	#NULL!	0	#NULL!	0	#NULL!	0	#NULL!	0	#NULL!	0	#NULL!	0	#NULL!	#NULL!	#NULL!
189.08	2	0	#NULL!	0	#NULL!	0	#NULL!	0	#NULL!	0	#NULL!	0	#NULL!	0	#NULL!	0	#NULL!	0	#NULL!	0	#NULL!	#NULL!	#NULL!
189.09	1	0	#NULL!	0	#NULL!	0	#NULL!	0	#NULL!	0	#NULL!	0	#NULL!	0	#NULL!	0	#NULL!	0	#NULL!	0	#NULL!	#NULL!	#NULL!
189.1	1	0	#NULL!	0	#NULL!	0	#NULL!	0	#NULL!	0	#NULL!	0	#NULL!	0	#NULL!	0	#NULL!	0	#NULL!	0	#NULL!	#NULL!	#NULL!
189.11	8	1	#NULL!	1	#NULL!	0	#NULL!	0	#NULL!	0	#NULL!	0	#NULL!	0	#NULL!	0	#NULL!	1	#NULL!	7	#NULL!	#NULL!	#NULL!
189.12	9	0	#NULL!	0	#NULL!	1	#NULL!	0	#NULL!	0	#NULL!	0	#NULL!	0	#NULL!	0	#NULL!	0	#NULL!	2	#NULL!	#NULL!	#NULL!
190.01	1	0	#NULL!	0	#NULL!	1	#NULL!	0	#NULL!	0	#NULL!	0	#NULL!	0	#NULL!	0	#NULL!	0	#NULL!	0	#NULL!	#NULL!	#NULL!
190.02	2	0	#NULL!	0	#NULL!	0	#NULL!	0	#NULL!	0	#NULL!	0	#NULL!	0	#NULL!	0	#NULL!	0	#NULL!	2	#NULL!	#NULL!	#NULL!
190.03	1	0	#NULL!	0	#NULL!	0	#NULL!	0	#NULL!	0	#NULL!	0	#NULL!	0	#NULL!	0	#NULL!	0	#NULL!	0	#NULL!	#NULL!	#NULL!
190.04	1	0	#NULL!	0	#NULL!	0	#NULL!	0	#NULL!	0	#NULL!	0	#NULL!	0	#NULL!	0	#NULL!	0	#NULL!	0	#NULL!	#NULL!	#NULL!
191.05	1	0	#NULL!	0	#NULL!	0	#NULL!	0	#NULL!	0	#NULL!	1	#NULL!	0	#NULL!	0	#NULL!	0	#NULL!	2	#NULL!	#NULL!	#NULL!
190.06	2	0	#NULL!	0	#NULL!	0	#NULL!	0	#NULL!	0	#NULL!	0	#NULL!	0	#NULL!	0	#NULL!	0	#NULL!	0	#NULL!	#NULL!	#NULL!
190.07	1	0	#NULL!	0	#NULL!	0	#NULL!	0	#NULL!	0	#NULL!	0	#NULL!	0	#NULL!	0	#NULL!	0	#NULL!	0	#NULL!	#NULL!	#NULL!
190.08	4	0	#NULL!	1	#NULL!	0	#NULL!	0	#NULL!	0	#NULL!	0	#NULL!	0	#NULL!	0	#NULL!	0	#NULL!	3	#NULL!	#NULL!	#NULL!
190.09	6	0	#NULL!	0	#NULL!	0	#NULL!	0	#NULL!	0	#NULL!	1	#NULL!	0	#NULL!	0	#NULL!	0	#NULL!	2	#NULL!	#NULL!	#NULL!
190.1	8	0	#NULL!	0	#NULL!	0	#NULL!	0	#NULL!	0	#NULL!	0	#NULL!	0	#NULL!	0	#NULL!	0	#NULL!	0	#NULL!	#NULL!	#NULL!
191.01	2	0	#NULL!	0	#NULL!	0	#NULL!	0	#NULL!	0	#NULL!	0	#NULL!	0	#NULL!	0	#NULL!	0	#NULL!	0	#NULL!	#NULL!	#NULL!
191.02	1	0	#NULL!	1	#NULL!	0	#NULL!	0	#NULL!	0	#NULL!	0	#NULL!	0	#NULL!	0	#NULL!	0	#NULL!	3	#NULL!	#NULL!	#NULL!
191.03	1	0	#NULL!	0	#NULL!	0	#NULL!	0	#NULL!	0	#NULL!	0	#NULL!	0	#NULL!	0	#NULL!	0	#NULL!	0	#NULL!	#NULL!	#NULL!
191.04	1	0	#NULL!	0	#NULL!	0	#NULL!	0	#NULL!	0	#NULL!	0	#NULL!	0	#NULL!	0	#NULL!	0	#NULL!	0	#NULL!	#NULL!	#NULL!
191.05	8	0	#NULL!	0	#NULL!	0	#NULL!	1	#NULL!	0	#NULL!	0	#NULL!	0	#NULL!	0	#NULL!	0	#NULL!	2	#NULL!	#NULL!	#NULL!
191.06	8	0	#NULL!	0	#NULL!	0	#NULL!	1	#NULL!	0	#NULL!	0	#NULL!	0	#NULL!	0	#NULL!	0	#NULL!	2	#NULL!	#NULL!	#NULL!
192.01	2	0	#NULL!	0	#NULL!	0	#NULL!	0	#NULL!	0	#NULL!	0	#NULL!	0	#NULL!	0	#NULL!	0	#NULL!	0	#NULL!	#NULL!	#NULL!
192.02	2	0	#NULL!	0	#NULL!	0	#NULL!	0	#NULL!	0	#NULL!	0	#NULL!	0	#NULL!	0	#NULL!	0	#NULL!	0	#NULL!	#NULL!	#NULL!
192.03	1	0	#NULL!	0	#NULL!	1	#NULL!	0	#NULL!	0	#NULL!	1	#NULL!	0	#NULL!	0	#NULL!	0	#NULL!	4	#NULL!	#NULL!	#NULL!
192.04	2	0	#NULL!	0	#NULL!	0	#NULL!	0	#NULL!	0	#NULL!	0	#NULL!	0	#NULL!	0	#NULL!	0	#NULL!	0	#NULL!	#NULL!	#NULL!
192.05	1	0	#NULL!	0	#NULL!	0	#NULL!	0	#NULL!	0	#NULL!	1	#NULL!	0	#NULL!	0	#NULL!	0	#NULL!	2	#NULL!	#NULL!	#NULL!
192.06	1	0	#NULL!	0	#NULL!	0	#NULL!	0	#NULL!	0	#NULL!	0	#NULL!	0	#NULL!	0	#NULL!	0	#NULL!	0	#NULL!	#NULL!	#NULL!
192.07	1	0	#NULL!	0	#NULL!	0	#NULL!	0	#NULL!	0	#NULL!	0	#NULL!	0	#NULL!	0	#NULL!	0	#NULL!	0	#NULL!	#NULL!	#NULL!
192.08	2	0	#NULL!	0	#NULL!	0	#NULL!	0	#NULL!	0	#NULL!	0	#NULL!	0	#NULL!	0	#NULL!	0	#NULL!	0	#NULL!	#NULL!	#NULL!
192.09	1	0	#NULL!	0	#NULL!	0	#NULL!	0	#NULL!	0	#NULL!	0	#NULL!	0	#NULL!	0	#NULL!	0	#NULL!	0	#NULL!	#NULL!	#NULL!
192.1	8	1	#NULL!	1	#NULL!	0	#NULL!	0	#NULL!	0	#NULL!	0	#NULL!	0	#NULL!	0	#NULL!	1	#NULL!	7	#NULL!	#NULL!	#NULL!
192.11	8	0	#NULL!	0	#NULL!	0	#NULL!	0	#NULL!	0	#NULL!	0	#NULL!	0	#NULL!	0	#NULL!	0	#NULL!	0	#NULL!	#NULL!	#NULL!
192.12	8	0	#NULL!	0	#NULL!	0	#NULL!	0	#NULL!	0	#NULL!	0	#NULL!	0	#NULL!	0	#NULL!	0	#NULL!	0	#NULL!	#NULL!	#NULL!
193.01	2	0	#NULL!	0	#NULL!	0	#NULL!	0	#NULL!	0	#NULL!	0	#NULL!	0	#NULL!	0	#NULL!	0	#NULL!	0	#NULL!	#NULL!	#NULL!
193.02	1	0	#NULL!	0	#NULL!	1	#NULL!	0	#NULL!	0	#NULL!	0	#NULL!	0	#NULL!	0	#NULL!	0	#NULL!	2	#NULL!	#NULL!	#NULL!
193.03	1	0	#NULL!	0	#NULL!	0	#NULL!	0	#NULL!	0	#NULL!	0	#NULL!	0	#NULL!	0	#NULL!	0	#NULL!	0	#NULL!	#NULL!	#NULL!
193.04	1	0	#NULL!	1	#NULL!	0	#NULL!	0	#NULL!	0	#NULL!	0	#NULL!	0	#NULL!	0	#NULL!	0	#NULL!	3	#NULL!	#NULL!	#NULL!
193.05	2	0	#NULL!	0	#NULL!	0	#NULL!	0	#NULL!	0	#NULL!	0	#NULL!	0	#NULL!	0	#NULL!	0	#NULL!	0	#NULL!	#NULL!	#NULL!
193.06	8	1	#NULL!	1	#NULL!	0	#NULL!	0	#NULL!	0	#NULL!	0	#NULL!	0	#NULL!	0	#NULL!	1	#NULL!	7	#NULL!	#NULL!	#NULL!
193.07	1	0	#NULL!	0	#NULL!	0	#NULL!	0	#NULL!	0	#NULL!	0	#NULL!	0	#NULL!	0	#NULL!	0	#NULL!	0	#NULL!	#NULL!	#NULL!
193.08	1	0	#NULL!	0	#NULL!	0	#NULL!	0	#NULL!	0	#NULL!	0	#NULL!	0	#NULL!	0	#NULL!	0	#NULL!	0	#NULL!	#NULL!	#NULL!
194.01	4	0	#NULL!	0	#NULL!	0	#NULL!	0	#NULL!	0	#NULL!	0	#NULL!	0	#NULL!	0	#NULL!	0	#NULL!	0	#NULL!	#NULL!	#NULL!
194.02	2	0	#NULL!	0	#NULL!	0	#NULL!	0	#NULL!	0	#NULL!	0	#NULL!	0	#NULL!	0	#NULL!	0	#NULL!	0	#NULL!	#NULL!	#NULL!
194.03	1	0	#NULL!	0	#NULL!	0	#NULL!	0	#NULL!	0	#NULL!	0	#NULL!	0	#NULL!	0	#NULL!	0	#NULL!	0	#NULL!	#NULL!	#NULL!
194.04	8	1	#NULL!	1	#NULL!	0	#NULL!	0	#NULL!	0	#NULL!	0	#NULL!	0	#NULL!	0	#NULL!	1	#NULL!	7	#NULL!	#NULL!	#NULL!
194.05	2	0	#NULL!	0	#NULL!	0	#NULL!	0	#NULL!	0	#NULL!	0	#NULL!	0	#NULL!	0	#NULL!	0	#NULL!	0	#NULL!	#NULL!	#NULL!
194.06	10	0	#NULL!	0	#NULL!	0	#NULL!	0	#NULL!	0	#NULL!	0	#NULL!	0	#NULL!	0	#NULL!	0	#NULL!	0	#NULL!	#NULL!	#NULL!
194.07	1	0	#NULL!	0	#NULL!	0	#NULL!	0	#NULL!	0	#NULL!	0	#NULL!	0	#NULL!	0	#NULL!	0	#NULL!	0	#NULL!	#NULL!	#NULL!
194.08	2	0	#NULL!	0	#NULL!	0	#NULL!	0	#NULL!	0	#NULL!	0	#NULL!	0	#NULL!	0	#NULL!	0	#NULL!	0	#NULL!	#NULL!	#NULL!
194.09	2	0	#NULL!	0	#NULL!	0	#NULL!	0	#NULL!	0	#NULL!	0	#NULL!	0	#NULL!	0	#NULL!	0	#NULL!	0	#NULL!	#NULL!	#NULL!
194.1	1	0	#NULL!	0	#NULL!	0	#NULL!	0	#NULL!	0	#NULL!	1	#NULL!	0	#NULL!	0	#NULL!	0	#NULL!	2	#NULL!	#NULL!	#NULL!
194.11	6	1	#NULL!	1	#NULL!	1	#NULL!	0	#NULL!	0	#NULL!	1	#NULL!	0	#NULL!	0	#NULL!	1	#NULL!	9	#NULL!	#NULL!	#NULL!
195.01	9	0	#NULL!	0	#NULL!	0	#NULL!	0	#NULL!	0	#NULL!	0	#NULL!	0	#NULL!	0	#NULL!	0	#NULL!	0	#NULL!	#NULL!	#NULL!
195.02	10	0	#NULL!	0	#NULL!	0	#NULL!	0	#NULL!	0	#NULL!	0	#NULL!	0	#NULL!	0	#NULL!	0	#NULL!	0	#NULL!	#NULL!	#NULL!
195.03	1	0	#NULL!	0	#NULL!	0	#NULL!	0	#NULL!	0	#NULL!	0	#NULL!	0	#NULL!	0	#NULL!	0	#NULL!	0	#NULL!	#NULL!	#NULL!
195.04	1	0	#NULL!	0	#NULL!	0	#NULL!	0	#NULL!	0	#NULL!	0	#NULL!	0	#NULL!	0	#NULL!	0	#NULL!	0	#NULL!	#NULL!	#NULL!
195.05	1	0	#NULL!	0	#NULL!	0	#NULL!	0	#NULL!	0	#NULL!	0	#NULL!	0	#NULL!	0	#NULL!	0	#NULL!	0	#NULL!	#NULL!	#NULL!
195.06	1	0	#NULL!	0	#NULL!	0	#NULL!	0	#NULL!	0	#NULL!	0	#NULL!	0	#NULL!	0	#NULL!	0	#NULL!	0	#NULL!	#NULL!	#NULL!
195.07	2	0	#NULL!	0	#NULL!	0	#NULL!	0	#NULL!	0	#NULL!	0	#NULL!	0	#NULL!	0	#NULL!	0	#NULL!	0	#NULL!	#NULL!	#NULL!
195.08	8	0	#NULL!	0	#NULL!	0	#NULL!	0	#NULL!	0	#NULL!	0	#NULL!	0	#NULL!	0	#NULL!	0	#NULL!	0	#NULL!	#NULL!	#NULL!
196.01	3	0	#NULL!	0	#NULL!	0	#NULL!	0	#NULL!	0	#NULL!	0	#NULL!	0	#NULL!	0	#NULL!	0	#NULL!	0	#NULL!	#NULL!	#NULL!
196.02	1	0	#NULL!	0	#NULL!	0	#NULL!	0	#NULL!	0	#NULL!	0	#NULL!	0	#NULL!	0	#NULL!	0	#NULL!	0	#NULL!	#NULL!	#NULL!
196.03	1	0	#NULL!	1	#NULL!	0	#NULL!	0	#NULL!	0	#NULL!	0	#NULL!	0	#NULL!	0	#NULL!	0	#NULL!	3	#NULL!	#NULL!	#NULL!
196.04	2	0	#NULL!	0	#NULL!	0	#NULL!	0	#NULL!	0	#NULL!	0	#NULL!	0	#NULL!	0	#NULL!	0	#NULL!	0	#NULL!	#NULL!	#NULL!
196.05	2	0	#NULL!	0	#NULL!	0	#NULL!	0	#NULL!	0	#NULL!	0	#NULL!	0	#NULL!	0	#NULL!	0	#NULL!	0	#NULL!	#NULL!	#NULL!
196.06	2	0	#NULL!	0	#NULL!	0	#NULL!	0	#NULL!	0	#NULL!	0	#NULL!	0	#NULL!	0	#NULL!	0	#NULL!	0	#NULL!	#NULL!	#NULL!
196.07	1	0	#NULL!	0	#NULL!	0	#NULL!	0	#NULL!	0	#NULL!	0	#NULL!	0	#NULL!	0	#NULL!	0	#NULL!	0	#NULL!	#NULL!	#NULL!
196.08	1	0	#NULL!	0	#NULL!	0	#NULL!	0	#NULL!	0	#NULL!	0	#NULL!	0	#NULL!	0	#NULL!	0	#NULL!	0	#NULL!	#NULL!	#NULL!
196.09	8	1	#NULL!	1	#NULL!	0	#NULL!	0	#NULL!	0	#NULL!	0	#NULL!	0	#NULL!	0	#NULL!	1	#NULL!	7	#NULL!	#NULL!	#NULL!
197.01	5	0	#NULL!	0	#NULL!	0	#NULL!	0	#NULL!	0	#NULL!	0	#NULL!	0	#NULL!	0	#NULL!	0	#NULL!	0	#NULL!	#NULL!	#NULL!
197.02	5	0	#NULL!	0	#NULL!	0	#NULL!	0	#NULL!	0	#NULL!	0	#NULL!	0	#NULL!	0	#NULL!	0	#NULL!	0	#NULL!	#NULL!	#NULL!
197.03	4	0	#NULL!	0	#NULL!	0	#NULL!	0	#NULL!	0	#NULL!	0	#NULL!	0	#NULL!	0	#NULL!	0	#NULL!	0	#NULL!	#NULL!	#NULL!
197.04	4	0	#NULL!	0	#NULL!	0	#NULL!	0	#NULL!	0	#NULL!	0	#NULL!	0	#NULL!	0	#NULL!	0	#NULL!	0	#NULL!	#NULL!	#NULL!
197.05	4	0	#NULL!	0	#NULL!	0	#NULL!	0	#NULL!	0	#NULL!	0	#NULL!	0	#NULL!	0	#NULL!	0	#NULL!	0	#NULL!	#NULL!	#NULL!
197.06	1	0	#NULL!	0	#NULL!	0	#NULL!	0	#NULL!	0	#NULL!	0	#NULL!	0	#NULL!	0	#NULL!	0	#NULL!	0	#NULL!	#NULL!	#NULL!
197.07	10	0	#NULL!	0	#NULL!	0	#NULL!	0	#NULL!	0	#NULL!	0	#NULL!	0	#NULL!	0	#NULL!	0	#NULL!	0	#NULL!	#NULL!	#NULL!
197.08	8	0	#NULL!	0	#NULL!	0	#NULL!	0	#NULL!	0	#NULL!	0	#NULL!	0	#NULL!	0	#NULL!	0	#NULL!	0	#NULL!	#NULL!	#NULL!
197.09	8	0	#NULL!	0	#NULL!	0	#NULL!	0	#NULL!	0	#NULL!	0	#NULL!	0	#NULL!	0	#NULL!	0	#NULL!	0	#NULL!	#NULL!	#NULL!
197.1	1	0	#NULL!	0	#NULL!	0	#NULL!	0	#NULL!	0	#NULL!	0	#NULL!	0	#NULL!	0	#NULL!	0	#NULL!	0	#NULL!	#NULL!	#NULL!
197.11	1	0	#NULL!	0	#NULL!	0	#NULL!	0	#NULL!	0	#NULL!	0	#NULL!	0	#NULL!	0	#NULL!	0	#NULL!	0	#NULL!	#NULL!	#NULL!
197.12	1	0	#NULL!	0	#NULL!	0	#NULL!	0	#NULL!	0	#NULL!	0	#NULL!	0	#NULL!	0	#NULL!	0	#NULL!	0	#NULL!	#NULL!	#NULL!
197.13	1	0	#NULL!	0	#NULL!	1	#NULL!	0	#NULL!	0	#NULL!	0	#NULL!	0	#NULL!	0	#NULL!	0	#NULL!	2	#NULL!	#NULL!	#NULL!
198.01	1	0	#NULL!	0	#NULL!	0	#NULL!	0	#NULL!	0	#NULL!	0	#NULL!	0	#NULL!	0	#NULL!	0	#NULL!	0	#NULL!	#NULL!	#NULL!
198.02	2	0	#NULL!	0	#NULL!	0	#NULL!	0	#NULL!	0	#NULL!	0	#NULL!	0	#NULL!	0	#NULL!	0	#NULL!	0	#NULL!	#NULL!	#NULL!
198.03	1	0	#NULL!	0	#NULL!	1	#NULL!	0	#NULL!	0	#NULL!	0	#NULL!	0	#NULL!	0	#NULL!	0	#NULL!	2	#NULL!	#NULL!	#NULL!
199.01	8	0	#NULL!	0	#NULL!	0	#NULL!	0	#NULL!	0	#NULL!	0	#NULL!	0	#NULL!	0	#NULL!	0	#NULL!	0	#NULL!	#NULL!	#NULL!
199.02	8	0	#NULL!	0	#NULL!	0	#NULL!	0	#NULL!	0	#NULL!	0	#NULL!	0	#NULL!	0	#NULL!	0	#NULL!	0	#NULL!	#NULL!	#NULL!
199.03	1	0	#NULL!	0	#NULL!	0	#NULL!	0	#NULL!	0	#NULL!	0	#NULL!	0	#NULL!	0	#NULL!	0	#NULL!	0	#NULL!	#NULL!	#NULL!
199.04	1	0	#NULL!	0	#NULL!	0	#NULL!	0	#NULL!	0	#NULL!	0	#NULL!	0	#NULL!	0	#NULL!	0	#NULL!	0	#NULL!	#NULL!	#NULL!
199.05	3	0	#NULL!	0	#NULL!	0	#NULL!	0	#NULL!	0	#NULL!	0	#NULL!	0	#NULL!	0	#NULL!	0	#NULL!	0	#NULL!	#NULL!	#NULL!
199.06	4	0	#NULL!	0	#NULL!	0	#NULL!	0	#NULL!	0	#NULL!	0	#NULL!	0	#NULL!	0	#NULL!	0	#NULL!	0	#NULL!	#NULL!	#NULL!
199.07	7	0	#NULL!	0	#NULL!	0	#NULL!	0	#NULL!	0	#NULL!	0	#NULL!	0	#NULL!	0	#NULL!	0	#NULL!	0	#NULL!	#NULL!	#NULL!
199.08	1	0	#NULL!	0	#NULL!	0	#NULL!	0	#NULL!	0	#NULL!	0	#NULL!	0	#NULL!	0	#NULL!	0	#NULL!	0	#NULL!	#NULL!	#NULL!
199.09	8	1	#NULL!	1	#NULL!	0	#NULL!	0	#NULL!	0	#NULL!	0	#NULL!	0	#NULL!	0	#NULL!	1	#NULL!	7	#NULL!	#NULL!	#NULL!
200.01	4	0	#NULL!	0	#NULL!	0	#NULL!	0	#NULL!	0	#NULL!	0	#NULL!	0	#NULL!	0	#NULL!	0	#NULL!	0	#NULL!	#NULL!	#NULL!
200.02	4	0	#NULL!	0	#NULL!	0	#NULL!	0	#NULL!	0	#NULL!	0	#NULL!	0	#NULL!	0	#NULL!	0	#NULL!	0	#NULL!	#NULL!	#NULL!
200.03	7	0	#NULL!	0	#NULL!	0	#NULL!	0	#NULL!	0	#NULL!	0	#NULL!	0	#NULL!	0	#NULL!	0	#NULL!	0	#NULL!	#NULL!	#NULL!
200.04	1	0	#NULL!	0	#NULL!	0	#NULL!	0	#NULL!	0	#NULL!	0	#NULL!	0	#NULL!	0	#NULL!	0	#NULL!	0	#NULL!	#NULL!	#NULL!
200.05	2	0	#NULL!	0	#NULL!	0	#NULL!	0	#NULL!	0	#NULL!	0	#NULL!	0	#NULL!	0	#NULL!	0	#NULL!	0	#NULL!	#NULL!	#NULL!
200.06	2	0	#NULL!	0	#NULL!	0	#NULL!	0	#NULL!	0	#NULL!	0	#NULL!	0	#NULL!	0	#NULL!	0	#NULL!	0	#NULL!	#NULL!	#NULL!
200.07	1	0	#NULL!	0	#NULL!	0	#NULL!	0	#NULL!	0	#NULL!	0	#NULL!	0	#NULL!	0	#NULL!	0	#NULL!	0	#NULL!	#NULL!	#NULL!
200.08	1	0	#NULL!	0	#NULL!	1	#NULL!	0	#NULL!	0	#NULL!	0	#NULL!	0	#NULL!	0	#NULL!	0	#NULL!	2	#NULL!	#NULL!	#NULL!
200.09	1	0	#NULL!	0	#NULL!	0	#NULL!	0	#NULL!	0	#NULL!	0	#NULL!	0	#NULL!	0	#NULL!	0	#NULL!	0	#NULL!	#NULL!	#NULL!
201.01	4	0	#NULL!	0	#NULL!	0	#NULL!	0	#NULL!	0	#NULL!	0	#NULL!	0	#NULL!	0	#NULL!	0	#NULL!	0	#NULL!	#NULL!	#NULL!
201.02	1	0	#NULL!	0	#NULL!	0	#NULL!	0	#NULL!	0	#NULL!	0	#NULL!	0	#NULL!	0	#NULL!	0	#NULL!	0	#NULL!	#NULL!	#NULL!
201.03	1	0	#NULL!	0	#NULL!	0	#NULL!	0	#NULL!	0	#NULL!	0	#NULL!	0	#NULL!	0	#NULL!	0	#NULL!	0	#NULL!	#NULL!	#NULL!
201.04	1	1	#NULL!	1	#NULL!	0	#NULL!	0	#NULL!	0	#NULL!	1	#NULL!	0	#NULL!	0	#NULL!	1	#NULL!	9	#NULL!	#NULL!	#NULL!
201.05	1	0	#NULL!	0	#NULL!	0	#NULL!	0	#NULL!	0	#NULL!	0	#NULL!	0	#NULL!	0	#NULL!	0	#NULL!	0	#NULL!	#NULL!	#NULL!
201.06	2	0	#NULL!	0	#NULL!	0	#NULL!	0	#NULL!	0	#NULL!	0	#NULL!	0	#NULL!	0	#NULL!	0	#NULL!	0	#NULL!	#NULL!	#NULL!
201.07	9	1	#NULL!	0	#NULL!	0	#NULL!	0	#NULL!	0	#NULL!	0	#NULL!	0	#NULL!	0	#NULL!	1	#NULL!	4	#NULL!	#NULL!	#NULL!
201.08	1	0	#NULL!	0	#NULL!	1	#NULL!	0	#NULL!	0	#NULL!	1	#NULL!	0	#NULL!	0	#NULL!	0	#NULL!	4	#NULL!	#NULL!	#NULL!
201.09	6	0	#NULL!	0	#NULL!	0	#NULL!	0	#NULL!	0	#NULL!	1	#NULL!	0	#NULL!	0	#NULL!	0	#NULL!	2	#NULL!	#NULL!	#NULL!
201.1	1	0	#NULL!	0	#NULL!	0	#NULL!	0	#NULL!	0	#NULL!	0	#NULL!	0	#NULL!	0	#NULL!	0	#NULL!	0	#NULL!	#NULL!	#NULL!
201.11	3	0	#NULL!	0	#NULL!	0	#NULL!	0	#NULL!	0	#NULL!	1	#NULL!	0	#NULL!	0	#NULL!	0	#NULL!	2	#NULL!	#NULL!	#NULL!
202.01	1	0	#NULL!	0	#NULL!	0	#NULL!	0	#NULL!	0	#NULL!	0	#NULL!	0	#NULL!	0	#NULL!	0	#NULL!	0	#NULL!	#NULL!	#NULL!
202.02	7	0	#NULL!	0	#NULL!	0	#NULL!	0	#NULL!	0	#NULL!	0	#NULL!	0	#NULL!	0	#NULL!	0	#NULL!	0	#NULL!	#NULL!	#NULL!
203.01	1	0	#NULL!	0	#NULL!	0	#NULL!	0	#NULL!	0	#NULL!	0	#NULL!	0	#NULL!	0	#NULL!	0	#NULL!	0	#NULL!	#NULL!	#NULL!
203.02	1	0	#NULL!	0	#NULL!	0	#NULL!	0	#NULL!	0	#NULL!	0	#NULL!	0	#NULL!	0	#NULL!	0	#NULL!	0	#NULL!	#NULL!	#NULL!
203.03	1	0	#NULL!	0	#NULL!	0	#NULL!	0	#NULL!	0	#NULL!	0	#NULL!	0	#NULL!	0	#NULL!	0	#NULL!	0	#NULL!	#NULL!	#NULL!
204.01	9	0	#NULL!	0	#NULL!	0	#NULL!	0	#NULL!	0	#NULL!	0	#NULL!	0	#NULL!	0	#NULL!	0	#NULL!	0	#NULL!	#NULL!	#NULL!
204.02	2	0	#NULL!	0	#NULL!	0	#NULL!	0	#NULL!	0	#NULL!	0	#NULL!	0	#NULL!	0	#NULL!	0	#NULL!	0	#NULL!	#NULL!	#NULL!
204.03	2	0	#NULL!	0	#NULL!	0	#NULL!	0	#NULL!	0	#NULL!	0	#NULL!	0	#NULL!	0	#NULL!	0	#NULL!	0	#NULL!	#NULL!	#NULL!
204.04	1	0	#NULL!	0	#NULL!	0	#NULL!	0	#NULL!	0	#NULL!	0	#NULL!	0	#NULL!	0	#NULL!	0	#NULL!	0	#NULL!	#NULL!	#NULL!
204.05	1	0	#NULL!	0	#NULL!	0	#NULL!	0	#NULL!	0	#NULL!	0	#NULL!	0	#NULL!	0	#NULL!	0	#NULL!	0	#NULL!	#NULL!	#NULL!
205.01	2	0	#NULL!	0	#NULL!	0	#NULL!	0	#NULL!	0	#NULL!	0	#NULL!	0	#NULL!	0	#NULL!	0	#NULL!	0	#NULL!	#NULL!	#NULL!
205.02	2	0	#NULL!	0	#NULL!	0	#NULL!	0	#NULL!	0	#NULL!	0	#NULL!	0	#NULL!	0	#NULL!	0	#NULL!	0	#NULL!	#NULL!	#NULL!
205.03	2	0	#NULL!	0	#NULL!	0	#NULL!	0	#NULL!	0	#NULL!	0	#NULL!	0	#NULL!	0	#NULL!	0	#NULL!	0	#NULL!	#NULL!	#NULL!
205.04	1	0	#NULL!	0	#NULL!	0	#NULL!	0	#NULL!	0	#NULL!	0	#NULL!	0	#NULL!	0	#NULL!	0	#NULL!	0	#NULL!	#NULL!	#NULL!
205.05	1	0	#NULL!	0	#NULL!	1	#NULL!	0	#NULL!	0	#NULL!	0	#NULL!	0	#NULL!	0	#NULL!	0	#NULL!	2	#NULL!	#NULL!	#NULL!
205.06	1	0	#NULL!	0	#NULL!	0	#NULL!	0	#NULL!	0	#NULL!	0	#NULL!	0	#NULL!	0	#NULL!	0	#NULL!	0	#NULL!	#NULL!	#NULL!
206.01	4	0	#NULL!	0	#NULL!	0	#NULL!	0	#NULL!	0	#NULL!	0	#NULL!	0	#NULL!	0	#NULL!	0	#NULL!	0	#NULL!	#NULL!	#NULL!
206.02	1	0	#NULL!	0	#NULL!	0	#NULL!	0	#NULL!	0	#NULL!	0	#NULL!	0	#NULL!	0	#NULL!	0	#NULL!	0	#NULL!	#NULL!	#NULL!
206.03	1	0	#NULL!	1	#NULL!	0	#NULL!	0	#NULL!	0	#NULL!	0	#NULL!	0	#NULL!	0	#NULL!	0	#NULL!	3	#NULL!	#NULL!	#NULL!
206.04	2	0	#NULL!	0	#NULL!	0	#NULL!	0	#NULL!	0	#NULL!	0	#NULL!	0	#NULL!	0	#NULL!	0	#NULL!	0	#NULL!	#NULL!	#NULL!
206.05	1	0	#NULL!	0	#NULL!	0	#NULL!	0	#NULL!	0	#NULL!	0	#NULL!	0	#NULL!	0	#NULL!	0	#NULL!	0	#NULL!	#NULL!	#NULL!
206.06	1	0	#NULL!	1	#NULL!	0	#NULL!	0	#NULL!	0	#NULL!	0	#NULL!	0	#NULL!	0	#NULL!	0	#NULL!	3	#NULL!	#NULL!	#NULL!
206.07	8	1	#NULL!	1	#NULL!	0	#NULL!	0	#NULL!	0	#NULL!	0	#NULL!	0	#NULL!	0	#NULL!	1	#NULL!	7	#NULL!	#NULL!	#NULL!
207.01	1	0	#NULL!	0	#NULL!	0	#NULL!	0	#NULL!	0	#NULL!	0	#NULL!	0	#NULL!	0	#NULL!	0	#NULL!	0	#NULL!	#NULL!	#NULL!
207.02	5	0	#NULL!	1	#NULL!	0	#NULL!	0	#NULL!	0	#NULL!	0	#NULL!	0	#NULL!	0	#NULL!	0	#NULL!	3	#NULL!	#NULL!	#NULL!
207.03	5	0	#NULL!	0	#NULL!	0	#NULL!	0	#NULL!	0	#NULL!	0	#NULL!	0	#NULL!	0	#NULL!	0	#NULL!	0	#NULL!	#NULL!	#NULL!
207.04	5	0	#NULL!	0	#NULL!	0	#NULL!	0	#NULL!	0	#NULL!	0	#NULL!	0	#NULL!	0	#NULL!	0	#NULL!	0	#NULL!	#NULL!	#NULL!
207.05	2	0	#NULL!	1	#NULL!	0	#NULL!	0	#NULL!	0	#NULL!	0	#NULL!	0	#NULL!	0	#NULL!	0	#NULL!	0	#NULL!	#NULL!	#NULL!
207.06	1	0	#NULL!	0	#NULL!	0	#NULL!	0	#NULL!	0	#NULL!	0	#NULL!	0	#NULL!	0	#NULL!	0	#NULL!	0	#NULL!	#NULL!	#NULL!
208.01	1	0	#NULL!	0	#NULL!	0	#NULL!	0	#NULL!	0	#NULL!	0	#NULL!	0	#NULL!	0	#NULL!	0	#NULL!	0	#NULL!	#NULL!	#NULL!
208.02	1	0	#NULL!	0	#NULL!	0	#NULL!	0	#NULL!	0	#NULL!	0	#NULL!	0	#NULL!	0	#NULL!	0	#NULL!	0	#NULL!	#NULL!	#NULL!
208.03	1	0	#NULL!	1	#NULL!	1	#NULL!	0	#NULL!	0	#NULL!	0	#NULL!	0	#NULL!	0	#NULL!	0	#NULL!	5	#NULL!	#NULL!	#NULL!
208.04	2	0	#NULL!	0	#NULL!	0	#NULL!	0	#NULL!	0	#NULL!	0	#NULL!	0	#NULL!	0	#NULL!	0	#NULL!	0	#NULL!	#NULL!	#NULL!
208.05	2	0	#NULL!	0	#NULL!	0	#NULL!	0	#NULL!	0	#NULL!	0	#NULL!	0	#NULL!	0	#NULL!	0	#NULL!	0	#NULL!	#NULL!	#NULL!
208.06	1	0	#NULL!	0	#NULL!	0	#NULL!	0	#NULL!	0	#NULL!	0	#NULL!	0	#NULL!	0	#NULL!	0	#NULL!	0	#NULL!	#NULL!	#NULL!
208.07	1	0	#NULL!	0	#NULL!	1	#NULL!	0	#NULL!	0	#NULL!	0	#NULL!	0	#NULL!	0	#NULL!	0	#NULL!	2	#NULL!	#NULL!	#NULL!
209.01	1	0	#NULL!	0	#NULL!	0	#NULL!	0	#NULL!	0	#NULL!	0	#NULL!	0	#NULL!	0	#NULL!	0	#NULL!	0	#NULL!	#NULL!	#NULL!
209.02	5	0	#NULL!	0	#NULL!	0	#NULL!	0	#NULL!	0	#NULL!	0	#NULL!	0	#NULL!	0	#NULL!	0	#NULL!	0	#NULL!	#NULL!	#NULL!
209.03	5	0	#NULL!	0	#NULL!	0	#NULL!	0	#NULL!	0	#NULL!	0	#NULL!	0	#NULL!	0	#NULL!	0	#NULL!	0	#NULL!	#NULL!	#NULL!
209.04	1	0	#NULL!	0	#NULL!	0	#NULL!	0	#NULL!	0	#NULL!	0	#NULL!	0	#NULL!	0	#NULL!	0	#NULL!	0	#NULL!	#NULL!	#NULL!
209.05	1	1	#NULL!	1	#NULL!	0	#NULL!	0	#NULL!	0	#NULL!	0	#NULL!	0	#NULL!	0	#NULL!	1	#NULL!	7	#NULL!	#NULL!	#NULL!
209.06	4	0	#NULL!	0	#NULL!	0	#NULL!	0	#NULL!	0	#NULL!	0	#NULL!	0	#NULL!	0	#NULL!	0	#NULL!	0	#NULL!	#NULL!	#NULL!
209.07	5	0	#NULL!	0	#NULL!	0	#NULL!	0	#NULL!	0	#NULL!	0	#NULL!	0	#NULL!	0	#NULL!	0	#NULL!	0	#NULL!	#NULL!	#NULL!
209.08	3	0	#NULL!	0	#NULL!	0	#NULL!	0	#NULL!	0	#NULL!	0	#NULL!	0	#NULL!	0	#NULL!	0	#NULL!	0	#NULL!	#NULL!	#NULL!
210.01	1	0	#NULL!	1	#NULL!	0	#NULL!	0	#NULL!	0	#NULL!	0	#NULL!	0	#NULL!	0	#NULL!	0	#NULL!	3	#NULL!	#NULL!	#NULL!
211.01	1	0	#NULL!	0	#NULL!	0	#NULL!	0	#NULL!	0	#NULL!	0	#NULL!	0	#NULL!	0	#NULL!	0	#NULL!	0	#NULL!	#NULL!	#NULL!
211.02	1	1	#NULL!	1	#NULL!	0	#NULL!	0	#NULL!	0	#NULL!	0	#NULL!	0	#NULL!	0	#NULL!	1	#NULL!	7	#NULL!	#NULL!	#NULL!
211.03	1	0	#NULL!	1	#NULL!	0	#NULL!	0	#NULL!	0	#NULL!	0	#NULL!	0	#NULL!	0	#NULL!	0	#NULL!	3	#NULL!	#NULL!	#NULL!
211.04	6	0	#NULL!	0	#NULL!	0	#NULL!	0	#NULL!	0	#NULL!	1	#NULL!	0	#NULL!	0	#NULL!	0	#NULL!	2	#NULL!	#NULL!	#NULL!
211.05	9	0	#NULL!	0	#NULL!	0	#NULL!	0	#NULL!	0	#NULL!	1	#NULL!	0	#NULL!	0	#NULL!	0	#NULL!	2	#NULL!	#NULL!	#NULL!
211.06	4	0	#NULL!	0	#NULL!	0	#NULL!	0	#NULL!	0	#NULL!	0	#NULL!	0	#NULL!	0	#NULL!	0	#NULL!	0	#NULL!	#NULL!	#NULL!
211.07	6	0	#NULL!	0	#NULL!	0	#NULL!	0	#NULL!	0	#NULL!	1	#NULL!	0	#NULL!	0	#NULL!	0	#NULL!	2	#NULL!	#NULL!	#NULL!
211.08	9	1	#NULL!	1	#NULL!	0	#NULL!	0	#NULL!	0	#NULL!	0	#NULL!	0	#NULL!	0	#NULL!	1	#NULL!	7	#NULL!	#NULL!	#NULL!
211.09	4	1	#NULL!	1	#NULL!	0	#NULL!	0	#NULL!	0	#NULL!	1	#NULL!	0	#NULL!	0	#NULL!	1	#NULL!	9	#NULL!	#NULL!	#NULL!
211.1	8	1	#NULL!	1	#NULL!	0	#NULL!	0	#NULL!	0	#NULL!	0	#NULL!	0	#NULL!	0	#NULL!	1	#NULL!	7	#NULL!	#NULL!	#NULL!
211.11	8	1	#NULL!	1	#NULL!	0	#NULL!	0	#NULL!	0	#NULL!	0	#NULL!	0	#NULL!	0	#NULL!	1	#NULL!	7	#NULL!	#NULL!	#NULL!
212.01	1	0	#NULL!	0	#NULL!	0	#NULL!	0	#NULL!	0	#NULL!	0	#NULL!	0	#NULL!	0	#NULL!	0	#NULL!	0	#NULL!	#NULL!	#NULL!
212.02	9	0	#NULL!	0	#NULL!	0	#NULL!	0	#NULL!	0	#NULL!	0	#NULL!	0	#NULL!	0	#NULL!	0	#NULL!	0	#NULL!	#NULL!	#NULL!
212.03	1	0	#NULL!	0	#NULL!	0	#NULL!	0	#NULL!	0	#NULL!	0	#NULL!	0	#NULL!	0	#NULL!	0	#NULL!	0	#NULL!	#NULL!	#NULL!
212.04	1	0	#NULL!	1	#NULL!	0	#NULL!	0	#NULL!	0	#NULL!	0	#NULL!	0	#NULL!	0	#NULL!	0	#NULL!	3	#NULL!	#NULL!	#NULL!
212.05	4	0	#NULL!	0	#NULL!	0	#NULL!	0	#NULL!	0	#NULL!	0	#NULL!	0	#NULL!	0	#NULL!	0	#NULL!	0	#NULL!	#NULL!	#NULL!
212.06	7	0	#NULL!	0	#NULL!	0	#NULL!	0	#NULL!	0	#NULL!	0	#NULL!	0	#NULL!	0	#NULL!	0	#NULL!	0	#NULL!	#NULL!	#NULL!
212.07	4	0	#NULL!	0	#NULL!	0	#NULL!	0	#NULL!	0	#NULL!	0	#NULL!	0	#NULL!	0	#NULL!	0	#NULL!	0	#NULL!	#NULL!	#NULL!
212.08	3	0	#NULL!	0	#NULL!	0	#NULL!	0	#NULL!	0	#NULL!	0	#NULL!	0	#NULL!	0	#NULL!	0	#NULL!	0	#NULL!	#NULL!	#NULL!
213.01	10	0	#NULL!	0	#NULL!	0	#NULL!	0	#NULL!	0	#NULL!	0	#NULL!	0	#NULL!	0	#NULL!	0	#NULL!	0	#NULL!	#NULL!	#NULL!
214.01	2	0	#NULL!	0	#NULL!	0	#NULL!	0	#NULL!	0	#NULL!	0	#NULL!	0	#NULL!	1	#NULL!	0	#NULL!	1	#NULL!	#NULL!	#NULL!
214.02	2	0	#NULL!	0	#NULL!	0	#NULL!	0	#NULL!	0	#NULL!	0	#NULL!	0	#NULL!	1	#NULL!	0	#NULL!	1	#NULL!	#NULL!	#NULL!
214.03	2	0	#NULL!	0	#NULL!	0	#NULL!	0	#NULL!	0	#NULL!	0	#NULL!	0	#NULL!	0	#NULL!	0	#NULL!	0	#NULL!	#NULL!	#NULL!
214.04	1	0	#NULL!	0	#NULL!	0	#NULL!	0	#NULL!	0	#NULL!	0	#NULL!	0	#NULL!	0	#NULL!	0	#NULL!	0	#NULL!	#NULL!	#NULL!
214.05	1	0	#NULL!	0	#NULL!	0	#NULL!	0	#NULL!	0	#NULL!	0	#NULL!	0	#NULL!	0	#NULL!	0	#NULL!	0	#NULL!	#NULL!	#NULL!
214.06	1	0	#NULL!	0	#NULL!	0	#NULL!	0	#NULL!	0	#NULL!	0	#NULL!	0	#NULL!	0	#NULL!	0	#NULL!	0	#NULL!	#NULL!	#NULL!
214.07	1	0	#NULL!	0	#NULL!	0	#NULL!	0	#NULL!	0	#NULL!	0	#NULL!	0	#NULL!	0	#NULL!	0	#NULL!	0	#NULL!	#NULL!	#NULL!
214.08	8	1	#NULL!	1	#NULL!	0	#NULL!	0	#NULL!	0	#NULL!	0	#NULL!	0	#NULL!	0	#NULL!	1	#NULL!	7	#NULL!	#NULL!	#NULL!
215.01	2	0	#NULL!	0	#NULL!	0	#NULL!	0	#NULL!	0	#NULL!	0	#NULL!	0	#NULL!	0	#NULL!	0	#NULL!	0	#NULL!	#NULL!	#NULL!
215.02	2	0	#NULL!	0	#NULL!	0	#NULL!	0	#NULL!	0	#NULL!	0	#NULL!	0	#NULL!	0	#NULL!	0	#NULL!	0	#NULL!	#NULL!	#NULL!
215.03	1	0	#NULL!	0	#NULL!	1	#NULL!	0	#NULL!	0	#NULL!	0	#NULL!	0	#NULL!	0	#NULL!	0	#NULL!	2	#NULL!	#NULL!	#NULL!
215.04	2	0	#NULL!	0	#NULL!	0	#NULL!	0	#NULL!	0	#NULL!	0	#NULL!	0	#NULL!	0	#NULL!	0	#NULL!	0	#NULL!	#NULL!	#NULL!
215.05	1	0	#NULL!	0	#NULL!	0	#NULL!	0	#NULL!	0	#NULL!	0	#NULL!	0	#NULL!	0	#NULL!	0	#NULL!	0	#NULL!	#NULL!	#NULL!
215.06	1	0	#NULL!	0	#NULL!	0	#NULL!	0	#NULL!	0	#NULL!	0	#NULL!	0	#NULL!	0	#NULL!	0	#NULL!	0	#NULL!	#NULL!	#NULL!
216.01	9	0	#NULL!	1	#NULL!	0	#NULL!	0	#NULL!	0	#NULL!	0	#NULL!	0	#NULL!	0	#NULL!	0	#NULL!	3	#NULL!	#NULL!	#NULL!
216.02	4	0	#NULL!	0	#NULL!	0	#NULL!	0	#NULL!	0	#NULL!	0	#NULL!	0	#NULL!	0	#NULL!	0	#NULL!	0	#NULL!	#NULL!	#NULL!
216.03	2	0	#NULL!	0	#NULL!	0	#NULL!	0	#NULL!	0	#NULL!	0	#NULL!	0	#NULL!	0	#NULL!	0	#NULL!	0	#NULL!	#NULL!	#NULL!
216.04	2	0	#NULL!	0	#NULL!	0	#NULL!	0	#NULL!	0	#NULL!	0	#NULL!	0	#NULL!	0	#NULL!	0	#NULL!	0	#NULL!	#NULL!	#NULL!
216.05	1	0	#NULL!	0	#NULL!	0	#NULL!	0	#NULL!	0	#NULL!	1	#NULL!	0	#NULL!	0	#NULL!	0	#NULL!	2	#NULL!	#NULL!	#NULL!
216.06	5	0	#NULL!	0	#NULL!	0	#NULL!	0	#NULL!	0	#NULL!	0	#NULL!	0	#NULL!	0	#NULL!	0	#NULL!	0	#NULL!	#NULL!	#NULL!
216.07	5	0	#NULL!	0	#NULL!	0	#NULL!	0	#NULL!	0	#NULL!	0	#NULL!	0	#NULL!	0	#NULL!	0	#NULL!	0	#NULL!	#NULL!	#NULL!
216.08	5	0	#NULL!	0	#NULL!	0	#NULL!	0	#NULL!	0	#NULL!	0	#NULL!	0	#NULL!	0	#NULL!	0	#NULL!	0	#NULL!	#NULL!	#NULL!
216.09	7	0	#NULL!	0	#NULL!	0	#NULL!	0	#NULL!	0	#NULL!	1	#NULL!	0	#NULL!	0	#NULL!	0	#NULL!	2	#NULL!	#NULL!	#NULL!
216.1	6	0	#NULL!	0	#NULL!	0	#NULL!	0	#NULL!	0	#NULL!	1	#NULL!	0	#NULL!	0	#NULL!	0	#NULL!	2	#NULL!	#NULL!	#NULL!
216.11	1	0	#NULL!	0	#NULL!	0	#NULL!	0	#NULL!	0	#NULL!	1	#NULL!	0	#NULL!	0	#NULL!	0	#NULL!	2	#NULL!	#NULL!	#NULL!
216.12	1	0	#NULL!	0	#NULL!	0	#NULL!	0	#NULL!	0	#NULL!	1	#NULL!	0	#NULL!	0	#NULL!	0	#NULL!	2	#NULL!	#NULL!	#NULL!
216.13	8	1	#NULL!	1	#NULL!	0	#NULL!	0	#NULL!	0	#NULL!	0	#NULL!	0	#NULL!	0	#NULL!	1	#NULL!	7	#NULL!	#NULL!	#NULL!
217.01	2	0	#NULL!	0	#NULL!	0	#NULL!	0	#NULL!	0	#NULL!	0	#NULL!	0	#NULL!	0	#NULL!	0	#NULL!	0	#NULL!	#NULL!	#NULL!
217.02	2	0	#NULL!	0	#NULL!	0	#NULL!	0	#NULL!	0	#NULL!	0	#NULL!	0	#NULL!	0	#NULL!	0	#NULL!	0	#NULL!	#NULL!	#NULL!
217.03	1	0	#NULL!	0	#NULL!	0	#NULL!	0	#NULL!	0	#NULL!	0	#NULL!	0	#NULL!	0	#NULL!	0	#NULL!	0	#NULL!	#NULL!	#NULL!
217.04	1	0	#NULL!	0	#NULL!	0	#NULL!	0	#NULL!	0	#NULL!	0	#NULL!	0	#NULL!	0	#NULL!	0	#NULL!	0	#NULL!	#NULL!	#NULL!
217.05	1	0	#NULL!	0	#NULL!	0	#NULL!	0	#NULL!	0	#NULL!	0	#NULL!	0	#NULL!	0	#NULL!	0	#NULL!	0	#NULL!	#NULL!	#NULL!
217.06	1	0	#NULL!	0	#NULL!	0	#NULL!	0	#NULL!	0	#NULL!	0	#NULL!	0	#NULL!	0	#NULL!	0	#NULL!	0	#NULL!	#NULL!	#NULL!
217.07	8	1	#NULL!	1	#NULL!	0	#NULL!	0	#NULL!	0	#NULL!	0	#NULL!	0	#NULL!	0	#NULL!	1	#NULL!	0	#NULL!	#NULL!	#NULL!
218.01	1	0	#NULL!	0	#NULL!	0	#NULL!	0	#NULL!	0	#NULL!	1	#NULL!	0	#NULL!	0	#NULL!	0	#NULL!	2	#NULL!	#NULL!	#NULL!
218.02	1	0	#NULL!	0	#NULL!	0	#NULL!	0	#NULL!	0	#NULL!	1	#NULL!	0	#NULL!	0	#NULL!	0	#NULL!	2	#NULL!	#NULL!	#NULL!
218.03	1	0	#NULL!	0	#NULL!	0	#NULL!	0	#NULL!	0	#NULL!	0	#NULL!	0	#NULL!	0	#NULL!	0	#NULL!	0	#NULL!	#NULL!	#NULL!
218.04	1	0	#NULL!	0	#NULL!	0	#NULL!	0	#NULL!	0	#NULL!	0	#NULL!	0	#NULL!	0	#NULL!	0	#NULL!	0	#NULL!	#NULL!	#NULL!
218.05	1	0	#NULL!	0	#NULL!	0	#NULL!	0	#NULL!	0	#NULL!	0	#NULL!	0	#NULL!	0	#NULL!	0	#NULL!	0	#NULL!	#NULL!	#NULL!
218.06	7	0	#NULL!	0	#NULL!	0	#NULL!	0	#NULL!	0	#NULL!	1	#NULL!	0	#NULL!	0	#NULL!	0	#NULL!	2	#NULL!	#NULL!	#NULL!
219.01	2	0	#NULL!	0	#NULL!	0	#NULL!	0	#NULL!	0	#NULL!	0	#NULL!	0	#NULL!	0	#NULL!	0	#NULL!	0	#NULL!	#NULL!	#NULL!
219.02	5	0	#NULL!	0	#NULL!	0	#NULL!	0	#NULL!	0	#NULL!	0	#NULL!	0	#NULL!	0	#NULL!	0	#NULL!	0	#NULL!	#NULL!	#NULL!
219.03	5	0	#NULL!	0	#NULL!	0	#NULL!	0	#NULL!	0	#NULL!	0	#NULL!	0	#NULL!	0	#NULL!	0	#NULL!	0	#NULL!	#NULL!	#NULL!
219.04	5	0	#NULL!	0	#NULL!	0	#NULL!	0	#NULL!	0	#NULL!	0	#NULL!	0	#NULL!	0	#NULL!	0	#NULL!	0	#NULL!	#NULL!	#NULL!
220.01	1	0	#NULL!	0	#NULL!	1	#NULL!	0	#NULL!	0	#NULL!	0	#NULL!	0	#NULL!	0	#NULL!	0	#NULL!	2	#NULL!	#NULL!	#NULL!
220.02	2	0	#NULL!	0	#NULL!	0	#NULL!	0	#NULL!	0	#NULL!	0	#NULL!	0	#NULL!	0	#NULL!	0	#NULL!	0	#NULL!	#NULL!	#NULL!
220.03	2	0	#NULL!	0	#NULL!	0	#NULL!	0	#NULL!	0	#NULL!	0	#NULL!	0	#NULL!	0	#NULL!	0	#NULL!	0	#NULL!	#NULL!	#NULL!
220.04	1	0	#NULL!	0	#NULL!	0	#NULL!	0	#NULL!	0	#NULL!	0	#NULL!	0	#NULL!	0	#NULL!	0	#NULL!	0	#NULL!	#NULL!	#NULL!
220.05	8	1	#NULL!	1	#NULL!	0	#NULL!	0	#NULL!	0	#NULL!	0	#NULL!	0	#NULL!	0	#NULL!	1	#NULL!	7	#NULL!	#NULL!	#NULL!
221.01	1	0	#NULL!	0	#NULL!	0	#NULL!	0	#NULL!	0	#NULL!	0	#NULL!	0	#NULL!	0	#NULL!	0	#NULL!	0	#NULL!	#NULL!	#NULL!
221.02	2	0	#NULL!	0	#NULL!	0	#NULL!	0	#NULL!	0	#NULL!	0	#NULL!	0	#NULL!	0	#NULL!	0	#NULL!	0	#NULL!	#NULL!	#NULL!
221.03	1	0	#NULL!	0	#NULL!	1	#NULL!	0	#NULL!	0	#NULL!	0	#NULL!	0	#NULL!	0	#NULL!	0	#NULL!	2	#NULL!	#NULL!	#NULL!
221.04	1	0	#NULL!	0	#NULL!	0	#NULL!	0	#NULL!	0	#NULL!	0	#NULL!	0	#NULL!	0	#NULL!	0	#NULL!	0	#NULL!	#NULL!	#NULL!
221.05	2	0	#NULL!	0	#NULL!	1	#NULL!	0	#NULL!	0	#NULL!	0	#NULL!	0	#NULL!	0	#NULL!	0	#NULL!	0	#NULL!	#NULL!	#NULL!
222.01	1	0	#NULL!	0	#NULL!	0	#NULL!	0	#NULL!	0	#NULL!	0	#NULL!	0	#NULL!	0	#NULL!	0	#NULL!	0	#NULL!	#NULL!	#NULL!
222.02	1	0	#NULL!	0	#NULL!	0	#NULL!	0	#NULL!	0	#NULL!	0	#NULL!	0	#NULL!	0	#NULL!	0	#NULL!	0	#NULL!	#NULL!	#NULL!
222.03	2	0	#NULL!	0	#NULL!	0	#NULL!	0	#NULL!	0	#NULL!	0	#NULL!	0	#NULL!	0	#NULL!	0	#NULL!	0	#NULL!	#NULL!	#NULL!
222.04	2	0	#NULL!	0	#NULL!	0	#NULL!	0	#NULL!	0	#NULL!	0	#NULL!	0	#NULL!	0	#NULL!	0	#NULL!	0	#NULL!	#NULL!	#NULL!
222.05	2	0	#NULL!	0	#NULL!	0	#NULL!	0	#NULL!	0	#NULL!	0	#NULL!	0	#NULL!	0	#NULL!	0	#NULL!	0	#NULL!	#NULL!	#NULL!
222.06	1	0	#NULL!	1	#NULL!	0	#NULL!	0	#NULL!	0	#NULL!	0	#NULL!	0	#NULL!	0	#NULL!	0	#NULL!	3	#NULL!	#NULL!	#NULL!
222.07	1	0	#NULL!	0	#NULL!	0	#NULL!	0	#NULL!	0	#NULL!	0	#NULL!	0	#NULL!	0	#NULL!	0	#NULL!	0	#NULL!	#NULL!	#NULL!
222.08	7	0	#NULL!	0	#NULL!	0	#NULL!	0	#NULL!	0	#NULL!	0	#NULL!	0	#NULL!	0	#NULL!	0	#NULL!	0	#NULL!	#NULL!	#NULL!
223.01	2	0	#NULL!	0	#NULL!	0	#NULL!	0	#NULL!	0	#NULL!	0	#NULL!	0	#NULL!	0	#NULL!	0	#NULL!	0	#NULL!	#NULL!	#NULL!
223.02	1	0	#NULL!	0	#NULL!	0	#NULL!	0	#NULL!	0	#NULL!	0	#NULL!	0	#NULL!	0	#NULL!	0	#NULL!	0	#NULL!	#NULL!	#NULL!
223.03	1	0	#NULL!	0	#NULL!	0	#NULL!	0	#NULL!	0	#NULL!	1	#NULL!	0	#NULL!	0	#NULL!	0	#NULL!	2	#NULL!	#NULL!	#NULL!
223.04	1	0	#NULL!	0	#NULL!	0	#NULL!	0	#NULL!	0	#NULL!	1	#NULL!	0	#NULL!	0	#NULL!	0	#NULL!	2	#NULL!	#NULL!	#NULL!
223.05	2	0	#NULL!	0	#NULL!	0	#NULL!	0	#NULL!	0	#NULL!	0	#NULL!	0	#NULL!	0	#NULL!	0	#NULL!	0	#NULL!	#NULL!	#NULL!
223.06	2	0	#NULL!	0	#NULL!	0	#NULL!	0	#NULL!	0	#NULL!	0	#NULL!	0	#NULL!	0	#NULL!	0	#NULL!	0	#NULL!	#NULL!	#NULL!
223.07	1	0	#NULL!	0	#NULL!	0	#NULL!	0	#NULL!	0	#NULL!	0	#NULL!	0	#NULL!	0	#NULL!	0	#NULL!	0	#NULL!	#NULL!	#NULL!
223.08	7	0	#NULL!	0	#NULL!	0	#NULL!	0	#NULL!	0	#NULL!	1	#NULL!	1	#NULL!	0	#NULL!	0	#NULL!	6	#NULL!	#NULL!	#NULL!
223.09	4	0	#NULL!	0	#NULL!	0	#NULL!	0	#NULL!	0	#NULL!	0	#NULL!	0	#NULL!	0	#NULL!	0	#NULL!	0	#NULL!	#NULL!	#NULL!
223.1	4	0	#NULL!	0	#NULL!	0	#NULL!	0	#NULL!	0	#NULL!	0	#NULL!	0	#NULL!	0	#NULL!	0	#NULL!	0	#NULL!	#NULL!	#NULL!
223.11	6	0	#NULL!	0	#NULL!	0	#NULL!	0	#NULL!	0	#NULL!	0	#NULL!	0	#NULL!	0	#NULL!	0	#NULL!	0	#NULL!	#NULL!	#NULL!
223.12	1	0	#NULL!	0	#NULL!	0	#NULL!	0	#NULL!	0	#NULL!	0	#NULL!	0	#NULL!	0	#NULL!	0	#NULL!	0	#NULL!	#NULL!	#NULL!
223.13	1	0	#NULL!	0	#NULL!	0	#NULL!	0	#NULL!	0	#NULL!	0	#NULL!	0	#NULL!	0	#NULL!	0	#NULL!	0	#NULL!	#NULL!	#NULL!
224.01	1	0	#NULL!	0	#NULL!	1	#NULL!	0	#NULL!	0	#NULL!	0	#NULL!	0	#NULL!	0	#NULL!	0	#NULL!	2	#NULL!	#NULL!	#NULL!
224.02	1	0	#NULL!	1	#NULL!	0	#NULL!	0	#NULL!	0	#NULL!	0	#NULL!	0	#NULL!	0	#NULL!	0	#NULL!	3	#NULL!	#NULL!	#NULL!
224.03	4	0	#NULL!	0	#NULL!	0	#NULL!	0	#NULL!	0	#NULL!	0	#NULL!	0	#NULL!	0	#NULL!	0	#NULL!	0	#NULL!	#NULL!	#NULL!
224.04	1	0	#NULL!	0	#NULL!	0	#NULL!	0	#NULL!	0	#NULL!	0	#NULL!	0	#NULL!	0	#NULL!	0	#NULL!	0	#NULL!	#NULL!	#NULL!
224.05	1	0	#NULL!	0	#NULL!	0	#NULL!	0	#NULL!	0	#NULL!	0	#NULL!	0	#NULL!	0	#NULL!	0	#NULL!	0	#NULL!	#NULL!	#NULL!
224.06	1	0	#NULL!	0	#NULL!	0	#NULL!	0	#NULL!	0	#NULL!	0	#NULL!	0	#NULL!	0	#NULL!	0	#NULL!	0	#NULL!	#NULL!	#NULL!
224.07	1	0	#NULL!	0	#NULL!	0	#NULL!	0	#NULL!	0	#NULL!	0	#NULL!	0	#NULL!	0	#NULL!	0	#NULL!	0	#NULL!	#NULL!	#NULL!
224.08	1	0	#NULL!	0	#NULL!	0	#NULL!	0	#NULL!	0	#NULL!	0	#NULL!	0	#NULL!	0	#NULL!	0	#NULL!	0	#NULL!	#NULL!	#NULL!
225.01	2	0	#NULL!	0	#NULL!	0	#NULL!	0	#NULL!	0	#NULL!	0	#NULL!	0	#NULL!	0	#NULL!	0	#NULL!	0	#NULL!	#NULL!	#NULL!
225.02	10	0	#NULL!	0	#NULL!	0	#NULL!	0	#NULL!	0	#NULL!	0	#NULL!	0	#NULL!	0	#NULL!	0	#NULL!	0	#NULL!	#NULL!	#NULL!
225.03	1	0	#NULL!	0	#NULL!	0	#NULL!	0	#NULL!	0	#NULL!	0	#NULL!	0	#NULL!	0	#NULL!	0	#NULL!	0	#NULL!	#NULL!	#NULL!
225.04	1	0	#NULL!	0	#NULL!	0	#NULL!	0	#NULL!	0	#NULL!	0	#NULL!	0	#NULL!	0	#NULL!	0	#NULL!	0	#NULL!	#NULL!	#NULL!
225.05	5	0	#NULL!	0	#NULL!	0	#NULL!	0	#NULL!	0	#NULL!	0	#NULL!	0	#NULL!	0	#NULL!	0	#NULL!	0	#NULL!	#NULL!	#NULL!
225.06	8	1	#NULL!	1	#NULL!	0	#NULL!	0	#NULL!	0	#NULL!	0	#NULL!	0	#NULL!	0	#NULL!	1	#NULL!	7	#NULL!	#NULL!	#NULL!
226.01	6	0	#NULL!	0	#NULL!	1	#NULL!	0	#NULL!	0	#NULL!	1	#NULL!	0	#NULL!	0	#NULL!	0	#NULL!	6	#NULL!	#NULL!	#NULL!
226.02	6	0	#NULL!	0	#NULL!	0	#NULL!	0	#NULL!	0	#NULL!	1	#NULL!	0	#NULL!	0	#NULL!	0	#NULL!	0	#NULL!	#NULL!	#NULL!
226.03	8	0	#NULL!	0	#NULL!	0	#NULL!	0	#NULL!	0	#NULL!	0	#NULL!	0	#NULL!	0	#NULL!	0	#NULL!	0	#NULL!	#NULL!	#NULL!
226.04	8	0	#NULL!	0	#NULL!	0	#NULL!	0	#NULL!	0	#NULL!	0	#NULL!	0	#NULL!	0	#NULL!	0	#NULL!	0	#NULL!	#NULL!	#NULL!
226.05	4	0	#NULL!	0	#NULL!	0	#NULL!	0	#NULL!	0	#NULL!	0	#NULL!	0	#NULL!	0	#NULL!	0	#NULL!	0	#NULL!	#NULL!	#NULL!
226.06	1	0	#NULL!	0	#NULL!	0	#NULL!	0	#NULL!	0	#NULL!	1	#NULL!	0	#NULL!	0	#NULL!	0	#NULL!	2	#NULL!	#NULL!	#NULL!
226.07	6	0	#NULL!	0	#NULL!	0	#NULL!	0	#NULL!	0	#NULL!	1	#NULL!	0	#NULL!	0	#NULL!	0	#NULL!	2	#NULL!	#NULL!	#NULL!
226.08	1	0	#NULL!	0	#NULL!	1	#NULL!	0	#NULL!	1	#NULL!	0	#NULL!	0	#NULL!	0	#NULL!	0	#NULL!	3	#NULL!	#NULL!	#NULL!
226.09	2	0	#NULL!	0	#NULL!	0	#NULL!	0	#NULL!	0	#NULL!	0	#NULL!	0	#NULL!	0	#NULL!	0	#NULL!	0	#NULL!	#NULL!	#NULL!
226.1	1	0	#NULL!	0	#NULL!	0	#NULL!	0	#NULL!	0	#NULL!	0	#NULL!	0	#NULL!	0	#NULL!	0	#NULL!	0	#NULL!	#NULL!	#NULL!
226.11	4	0	#NULL!	0	#NULL!	0	#NULL!	0	#NULL!	0	#NULL!	0	#NULL!	0	#NULL!	0	#NULL!	0	#NULL!	0	#NULL!	#NULL!	#NULL!
227.01	1	0	#NULL!	0	#NULL!	0	#NULL!	0	#NULL!	0	#NULL!	0	#NULL!	0	#NULL!	0	#NULL!	0	#NULL!	0	#NULL!	#NULL!	#NULL!
227.02	1	0	#NULL!	0	#NULL!	0	#NULL!	0	#NULL!	0	#NULL!	0	#NULL!	0	#NULL!	0	#NULL!	0	#NULL!	0	#NULL!	#NULL!	#NULL!
227.03	1	0	#NULL!	0	#NULL!	0	#NULL!	0	#NULL!	0	#NULL!	0	#NULL!	0	#NULL!	0	#NULL!	0	#NULL!	0	#NULL!	#NULL!	#NULL!
227.04	5	0	#NULL!	0	#NULL!	0	#NULL!	0	#NULL!	0	#NULL!	0	#NULL!	0	#NULL!	0	#NULL!	0	#NULL!	0	#NULL!	#NULL!	#NULL!
227.05	5	0	#NULL!	0	#NULL!	0	#NULL!	0	#NULL!	0	#NULL!	0	#NULL!	0	#NULL!	0	#NULL!	0	#NULL!	0	#NULL!	#NULL!	#NULL!
227.06	5	0	#NULL!	1	#NULL!	0	#NULL!	0	#NULL!	0	#NULL!	0	#NULL!	0	#NULL!	0	#NULL!	0	#NULL!	3	#NULL!	#NULL!	#NULL!
227.07	4	0	#NULL!	0	#NULL!	0	#NULL!	0	#NULL!	0	#NULL!	0	#NULL!	0	#NULL!	0	#NULL!	0	#NULL!	0	#NULL!	#NULL!	#NULL!
227.08	4	0	#NULL!	0	#NULL!	0	#NULL!	0	#NULL!	0	#NULL!	0	#NULL!	0	#NULL!	0	#NULL!	0	#NULL!	0	#NULL!	#NULL!	#NULL!
227.09	4	0	#NULL!	0	#NULL!	0	#NULL!	0	#NULL!	0	#NULL!	0	#NULL!	0	#NULL!	0	#NULL!	0	#NULL!	0	#NULL!	#NULL!	#NULL!
227.1	1	0	#NULL!	0	#NULL!	0	#NULL!	0	#NULL!	0	#NULL!	0	#NULL!	0	#NULL!	0	#NULL!	0	#NULL!	0	#NULL!	#NULL!	#NULL!
228.01	1	0	#NULL!	0	#NULL!	0	#NULL!	0	#NULL!	0	#NULL!	0	#NULL!	0	#NULL!	0	#NULL!	0	#NULL!	0	#NULL!	#NULL!	#NULL!
228.02	1	0	#NULL!	0	#NULL!	0	#NULL!	0	#NULL!	0	#NULL!	0	#NULL!	0	#NULL!	0	#NULL!	0	#NULL!	0	#NULL!	#NULL!	#NULL!
228.03	2	0	#NULL!	0	#NULL!	0	#NULL!	0	#NULL!	0	#NULL!	0	#NULL!	0	#NULL!	0	#NULL!	0	#NULL!	0	#NULL!	#NULL!	#NULL!
228.04	2	0	#NULL!	0	#NULL!	0	#NULL!	0	#NULL!	0	#NULL!	0	#NULL!	0	#NULL!	0	#NULL!	0	#NULL!	0	#NULL!	#NULL!	#NULL!
228.05	5	0	#NULL!	0	#NULL!	0	#NULL!	0	#NULL!	0	#NULL!	0	#NULL!	0	#NULL!	0	#NULL!	0	#NULL!	0	#NULL!	#NULL!	#NULL!
229.01	1	0	#NULL!	0	#NULL!	0	#NULL!	0	#NULL!	0	#NULL!	1	#NULL!	0	#NULL!	0	#NULL!	0	#NULL!	2	#NULL!	#NULL!	#NULL!
229.02	1	0	#NULL!	0	#NULL!	0	#NULL!	0	#NULL!	0	#NULL!	1	#NULL!	0	#NULL!	0	#NULL!	0	#NULL!	2	#NULL!	#NULL!	#NULL!
229.03	1	0	#NULL!	0	#NULL!	0	#NULL!	0	#NULL!	0	#NULL!	0	#NULL!	0	#NULL!	0	#NULL!	0	#NULL!	0	#NULL!	#NULL!	#NULL!
229.04	2	0	#NULL!	0	#NULL!	0	#NULL!	0	#NULL!	0	#NULL!	0	#NULL!	0	#NULL!	0	#NULL!	0	#NULL!	0	#NULL!	#NULL!	#NULL!
229.05	10	0	#NULL!	0	#NULL!	0	#NULL!	0	#NULL!	0	#NULL!	0	#NULL!	0	#NULL!	0	#NULL!	0	#NULL!	0	#NULL!	#NULL!	#NULL!
229.06	7	0	#NULL!	0	#NULL!	0	#NULL!	0	#NULL!	0	#NULL!	1	#NULL!	0	#NULL!	0	#NULL!	0	#NULL!	2	#NULL!	#NULL!	#NULL!
230.01	1	0	#NULL!	0	#NULL!	0	#NULL!	0	#NULL!	0	#NULL!	0	#NULL!	0	#NULL!	0	#NULL!	0	#NULL!	0	#NULL!	#NULL!	#NULL!
230.02	1	0	#NULL!	0	#NULL!	0	#NULL!	0	#NULL!	0	#NULL!	0	#NULL!	0	#NULL!	0	#NULL!	0	#NULL!	0	#NULL!	#NULL!	#NULL!
230.03	1	0	#NULL!	0	#NULL!	0	#NULL!	0	#NULL!	0	#NULL!	0	#NULL!	0	#NULL!	0	#NULL!	0	#NULL!	0	#NULL!	#NULL!	#NULL!
230.04	2	0	#NULL!	0	#NULL!	0	#NULL!	0	#NULL!	0	#NULL!	0	#NULL!	0	#NULL!	0	#NULL!	0	#NULL!	0	#NULL!	#NULL!	#NULL!
230.05	5	0	#NULL!	0	#NULL!	0	#NULL!	0	#NULL!	0	#NULL!	0	#NULL!	0	#NULL!	0	#NULL!	0	#NULL!	0	#NULL!	#NULL!	#NULL!
230.06	5	0	#NULL!	0	#NULL!	0	#NULL!	0	#NULL!	0	#NULL!	0	#NULL!	0	#NULL!	0	#NULL!	0	#NULL!	0	#NULL!	#NULL!	#NULL!
230.07	5	0	#NULL!	0	#NULL!	0	#NULL!	0	#NULL!	0	#NULL!	0	#NULL!	0	#NULL!	0	#NULL!	0	#NULL!	0	#NULL!	#NULL!	#NULL!
231.01	1	0	#NULL!	0	#NULL!	0	#NULL!	0	#NULL!	0	#NULL!	0	#NULL!	0	#NULL!	0	#NULL!	0	#NULL!	0	#NULL!	#NULL!	#NULL!
231.02	1	0	#NULL!	0	#NULL!	0	#NULL!	0	#NULL!	0	#NULL!	0	#NULL!	0	#NULL!	0	#NULL!	0	#NULL!	0	#NULL!	#NULL!	#NULL!
231.03	1	0	#NULL!	0	#NULL!	0	#NULL!	0	#NULL!	0	#NULL!	0	#NULL!	0	#NULL!	0	#NULL!	0	#NULL!	0	#NULL!	#NULL!	#NULL!
231.04	1	0	#NULL!	0	#NULL!	1	#NULL!	0	#NULL!	0	#NULL!	0	#NULL!	0	#NULL!	0	#NULL!	0	#NULL!	2	#NULL!	#NULL!	#NULL!
231.05	2	0	#NULL!	0	#NULL!	0	#NULL!	0	#NULL!	0	#NULL!	0	#NULL!	0	#NULL!	0	#NULL!	0	#NULL!	0	#NULL!	#NULL!	#NULL!
231.06	2	0	#NULL!	0	#NULL!	0	#NULL!	0	#NULL!	0	#NULL!	0	#NULL!	0	#NULL!	0	#NULL!	0	#NULL!	0	#NULL!	#NULL!	#NULL!
232.01	1	0	#NULL!	1	#NULL!	0	#NULL!	0	#NULL!	0	#NULL!	0	#NULL!	0	#NULL!	0	#NULL!	0	#NULL!	3	#NULL!	#NULL!	#NULL!
232.02	2	0	#NULL!	0	#NULL!	0	#NULL!	0	#NULL!	0	#NULL!	0	#NULL!	0	#NULL!	0	#NULL!	0	#NULL!	0	#NULL!	#NULL!	#NULL!
232.03	4	0	#NULL!	0	#NULL!	0	#NULL!	0	#NULL!	0	#NULL!	0	#NULL!	0	#NULL!	0	#NULL!	0	#NULL!	0	#NULL!	#NULL!	#NULL!
232.04	4	0	#NULL!	0	#NULL!	0	#NULL!	0	#NULL!	0	#NULL!	0	#NULL!	0	#NULL!	0	#NULL!	0	#NULL!	0	#NULL!	#NULL!	#NULL!
232.05	1	0	#NULL!	0	#NULL!	0	#NULL!	0	#NULL!	0	#NULL!	0	#NULL!	0	#NULL!	0	#NULL!	0	#NULL!	0	#NULL!	#NULL!	#NULL!
232.06	1	0	#NULL!	0	#NULL!	0	#NULL!	0	#NULL!	0	#NULL!	0	#NULL!	0	#NULL!	0	#NULL!	0	#NULL!	0	#NULL!	#NULL!	#NULL!
232.07	1	0	#NULL!	0	#NULL!	0	#NULL!	0	#NULL!	0	#NULL!	0	#NULL!	0	#NULL!	0	#NULL!	0	#NULL!	0	#NULL!	#NULL!	#NULL!
232.08	1	0	#NULL!	0	#NULL!	1	#NULL!	0	#NULL!	0	#NULL!	0	#NULL!	0	#NULL!	0	#NULL!	0	#NULL!	2	#NULL!	#NULL!	#NULL!
233.01	1	0	#NULL!	0	#NULL!	1	#NULL!	0	#NULL!	1	#NULL!	0	#NULL!	0	#NULL!	0	#NULL!	0	#NULL!	3	#NULL!	#NULL!	#NULL!
233.02	4	1	#NULL!	1	#NULL!	0	#NULL!	1	#NULL!	0	#NULL!	1	#NULL!	0	#NULL!	0	#NULL!	1	#NULL!	9	#NULL!	#NULL!	#NULL!
233.03	9	0	#NULL!	0	#NULL!	0	#NULL!	0	#NULL!	0	#NULL!	0	#NULL!	0	#NULL!	0	#NULL!	0	#NULL!	0	#NULL!	#NULL!	#NULL!
233.04	1	0	#NULL!	0	#NULL!	0	#NULL!	0	#NULL!	0	#NULL!	1	#NULL!	0	#NULL!	0	#NULL!	0	#NULL!	2	#NULL!	#NULL!	#NULL!
233.05	1	0	#NULL!	0	#NULL!	0	#NULL!	0	#NULL!	0	#NULL!	1	#NULL!	0	#NULL!	0	#NULL!	0	#NULL!	2	#NULL!	#NULL!	#NULL!
233.06	1	0	#NULL!	0	#NULL!	0	#NULL!	0	#NULL!	0	#NULL!	1	#NULL!	0	#NULL!	0	#NULL!	0	#NULL!	2	#NULL!	#NULL!	#NULL!
233.07	9	0	#NULL!	0	#NULL!	0	#NULL!	0	#NULL!	0	#NULL!	0	#NULL!	0	#NULL!	0	#NULL!	0	#NULL!	0	#NULL!	#NULL!	#NULL!
233.08	1	0	#NULL!	0	#NULL!	1	#NULL!	0	#NULL!	0	#NULL!	0	#NULL!	0	#NULL!	0	#NULL!	0	#NULL!	2	#NULL!	#NULL!	#NULL!
233.09	9	0	#NULL!	0	#NULL!	0	#NULL!	0	#NULL!	0	#NULL!	1	#NULL!	0	#NULL!	0	#NULL!	0	#NULL!	2	#NULL!	#NULL!	#NULL!
233.1	5	0	#NULL!	0	#NULL!	0	#NULL!	0	#NULL!	0	#NULL!	1	#NULL!	0	#NULL!	0	#NULL!	0	#NULL!	0	#NULL!	#NULL!	#NULL!
233.11	5	0	#NULL!	0	#NULL!	0	#NULL!	0	#NULL!	0	#NULL!	0	#NULL!	0	#NULL!	0	#NULL!	0	#NULL!	0	#NULL!	#NULL!	#NULL!
233.12	7	0	#NULL!	0	#NULL!	0	#NULL!	0	#NULL!	0	#NULL!	1	#NULL!	1	#NULL!	0	#NULL!	0	#NULL!	4	#NULL!	#NULL!	#NULL!
233.13	5	0	#NULL!	0	#NULL!	1	#NULL!	0	#NULL!	0	#NULL!	0	#NULL!	0	#NULL!	0	#NULL!	0	#NULL!	2	#NULL!	#NULL!	#NULL!
234.01	1	0	#NULL!	0	#NULL!	0	#NULL!	0	#NULL!	0	#NULL!	0	#NULL!	0	#NULL!	0	#NULL!	0	#NULL!	0	#NULL!	#NULL!	#NULL!
234.02	1	0	#NULL!	0	#NULL!	0	#NULL!	0	#NULL!	0	#NULL!	0	#NULL!	0	#NULL!	0	#NULL!	0	#NULL!	0	#NULL!	#NULL!	#NULL!
234.03	1	0	#NULL!	0	#NULL!	1	#NULL!	0	#NULL!	0	#NULL!	0	#NULL!	0	#NULL!	0	#NULL!	0	#NULL!	2	#NULL!	#NULL!	#NULL!
234.04	1	0	#NULL!	0	#NULL!	0	#NULL!	0	#NULL!	0	#NULL!	0	#NULL!	0	#NULL!	0	#NULL!	0	#NULL!	0	#NULL!	#NULL!	#NULL!
234.05	1	0	#NULL!	0	#NULL!	1	#NULL!	0	#NULL!	0	#NULL!	0	#NULL!	0	#NULL!	0	#NULL!	0	#NULL!	2	#NULL!	#NULL!	#NULL!
234.06	4	0	#NULL!	0	#NULL!	0	#NULL!	0	#NULL!	0	#NULL!	0	#NULL!	0	#NULL!	0	#NULL!	0	#NULL!	0	#NULL!	#NULL!	#NULL!
234.07	1	0	#NULL!	0	#NULL!	0	#NULL!	0	#NULL!	0	#NULL!	0	#NULL!	0	#NULL!	0	#NULL!	0	#NULL!	0	#NULL!	#NULL!	#NULL!
234.08	1	0	#NULL!	0	#NULL!	0	#NULL!	0	#NULL!	0	#NULL!	0	#NULL!	0	#NULL!	0	#NULL!	0	#NULL!	0	#NULL!	#NULL!	#NULL!
234.09	1	0	#NULL!	1	#NULL!	0	#NULL!	0	#NULL!	0	#NULL!	0	#NULL!	0	#NULL!	0	#NULL!	0	#NULL!	3	#NULL!	#NULL!	#NULL!
235.01	2	0	#NULL!	0	#NULL!	0	#NULL!	0	#NULL!	0	#NULL!	0	#NULL!	0	#NULL!	0	#NULL!	0	#NULL!	0	#NULL!	#NULL!	#NULL!
235.02	2	0	#NULL!	0	#NULL!	0	#NULL!	0	#NULL!	0	#NULL!	0	#NULL!	0	#NULL!	0	#NULL!	0	#NULL!	0	#NULL!	#NULL!	#NULL!
235.03	1	0	#NULL!	0	#NULL!	0	#NULL!	0	#NULL!	0	#NULL!	1	#NULL!	0	#NULL!	0	#NULL!	0	#NULL!	2	#NULL!	#NULL!	#NULL!
235.04	1	0	#NULL!	0	#NULL!	1	#NULL!	0	#NULL!	0	#NULL!	1	#NULL!	0	#NULL!	0	#NULL!	0	#NULL!	4	#NULL!	#NULL!	#NULL!
235.05	1	0	#NULL!	0	#NULL!	0	#NULL!	0	#NULL!	0	#NULL!	0	#NULL!	0	#NULL!	0	#NULL!	0	#NULL!	0	#NULL!	#NULL!	#NULL!
235.06	1	0	#NULL!	0	#NULL!	0	#NULL!	0	#NULL!	0	#NULL!	0	#NULL!	0	#NULL!	0	#NULL!	0	#NULL!	0	#NULL!	#NULL!	#NULL!
235.07	8	1	#NULL!	1	#NULL!	0	#NULL!	0	#NULL!	0	#NULL!	0	#NULL!	0	#NULL!	0	#NULL!	1	#NULL!	7	#NULL!	#NULL!	#NULL!
236.01	1	0	#NULL!	0	#NULL!	0	#NULL!	0	#NULL!	0	#NULL!	0	#NULL!	0	#NULL!	0	#NULL!	0	#NULL!	0	#NULL!	#NULL!	#NULL!
236.02	1	0	#NULL!	0	#NULL!	0	#NULL!	0	#NULL!	0	#NULL!	0	#NULL!	0	#NULL!	0	#NULL!	0	#NULL!	0	#NULL!	#NULL!	#NULL!
237.01	1	0	#NULL!	0	#NULL!	0	#NULL!	0	#NULL!	0	#NULL!	0	#NULL!	0	#NULL!	0	#NULL!	0	#NULL!	0	#NULL!	#NULL!	#NULL!
237.02	1	0	#NULL!	0	#NULL!	0	#NULL!	0	#NULL!	0	#NULL!	0	#NULL!	0	#NULL!	0	#NULL!	0	#NULL!	0	#NULL!	#NULL!	#NULL!
237.03	2	0	#NULL!	1	#NULL!	0	#NULL!	1	#NULL!	1	#NULL!	0	#NULL!	0	#NULL!	0	#NULL!	0	#NULL!	6	#NULL!	#NULL!	#NULL!
237.04	1	0	#NULL!	0	#NULL!	1	#NULL!	0	#NULL!	0	#NULL!	0	#NULL!	0	#NULL!	0	#NULL!	0	#NULL!	2	#NULL!	#NULL!	#NULL!
237.05	4	0	#NULL!	0	#NULL!	0	#NULL!	0	#NULL!	0	#NULL!	0	#NULL!	0	#NULL!	0	#NULL!	0	#NULL!	0	#NULL!	#NULL!	#NULL!
237.06	10	0	#NULL!	0	#NULL!	0	#NULL!	0	#NULL!	0	#NULL!	0	#NULL!	0	#NULL!	0	#NULL!	0	#NULL!	0	#NULL!	#NULL!	#NULL!
237.07	5	0	#NULL!	1	#NULL!	0	#NULL!	0	#NULL!	0	#NULL!	0	#NULL!	0	#NULL!	0	#NULL!	0	#NULL!	3	#NULL!	#NULL!	#NULL!
237.08	5	0	#NULL!	0	#NULL!	0	#NULL!	0	#NULL!	0	#NULL!	0	#NULL!	0	#NULL!	0	#NULL!	0	#NULL!	0	#NULL!	#NULL!	#NULL!
238.01	2	0	#NULL!	0	#NULL!	0	#NULL!	0	#NULL!	0	#NULL!	0	#NULL!	0	#NULL!	0	#NULL!	0	#NULL!	0	#NULL!	#NULL!	#NULL!
238.02	2	0	#NULL!	0	#NULL!	0	#NULL!	0	#NULL!	0	#NULL!	0	#NULL!	0	#NULL!	0	#NULL!	0	#NULL!	0	#NULL!	#NULL!	#NULL!
238.03	2	0	#NULL!	0	#NULL!	0	#NULL!	0	#NULL!	0	#NULL!	0	#NULL!	0	#NULL!	0	#NULL!	0	#NULL!	0	#NULL!	#NULL!	#NULL!
238.04	1	0	#NULL!	0	#NULL!	0	#NULL!	0	#NULL!	0	#NULL!	0	#NULL!	0	#NULL!	0	#NULL!	0	#NULL!	0	#NULL!	#NULL!	#NULL!
238.05	1	0	#NULL!	0	#NULL!	0	#NULL!	0	#NULL!	0	#NULL!	0	#NULL!	0	#NULL!	0	#NULL!	0	#NULL!	0	#NULL!	#NULL!	#NULL!
238.06	8	1	#NULL!	1	#NULL!	0	#NULL!	0	#NULL!	0	#NULL!	0	#NULL!	0	#NULL!	0	#NULL!	1	#NULL!	7	#NULL!	#NULL!	#NULL!
238.07	3	0	#NULL!	0	#NULL!	0	#NULL!	0	#NULL!	0	#NULL!	0	#NULL!	0	#NULL!	0	#NULL!	0	#NULL!	0	#NULL!	#NULL!	#NULL!
238.08	9	0	#NULL!	0	#NULL!	0	#NULL!	0	#NULL!	0	#NULL!	0	#NULL!	0	#NULL!	0	#NULL!	0	#NULL!	0	#NULL!	#NULL!	#NULL!
239.01	1	0	#NULL!	0	#NULL!	1	#NULL!	0	#NULL!	0	#NULL!	0	#NULL!	0	#NULL!	0	#NULL!	0	#NULL!	2	#NULL!	#NULL!	#NULL!
239.02	2	0	#NULL!	0	#NULL!	0	#NULL!	0	#NULL!	0	#NULL!	0	#NULL!	0	#NULL!	0	#NULL!	0	#NULL!	0	#NULL!	#NULL!	#NULL!
239.03	1	0	#NULL!	0	#NULL!	0	#NULL!	0	#NULL!	0	#NULL!	0	#NULL!	0	#NULL!	0	#NULL!	0	#NULL!	0	#NULL!	#NULL!	#NULL!
239.04	1	0	#NULL!	0	#NULL!	0	#NULL!	0	#NULL!	0	#NULL!	0	#NULL!	0	#NULL!	0	#NULL!	0	#NULL!	0	#NULL!	#NULL!	#NULL!
239.05	2	0	#NULL!	0	#NULL!	0	#NULL!	0	#NULL!	0	#NULL!	0	#NULL!	0	#NULL!	0	#NULL!	0	#NULL!	0	#NULL!	#NULL!	#NULL!
239.06	10	0	#NULL!	0	#NULL!	0	#NULL!	0	#NULL!	0	#NULL!	0	#NULL!	0	#NULL!	0	#NULL!	0	#NULL!	0	#NULL!	#NULL!	#NULL!
239.07	1	0	#NULL!	0	#NULL!	0	#NULL!	0	#NULL!	0	#NULL!	0	#NULL!	0	#NULL!	0	#NULL!	0	#NULL!	0	#NULL!	#NULL!	#NULL!
239.08	4	0	#NULL!	0	#NULL!	1	#NULL!	0	#NULL!	0	#NULL!	1	#NULL!	0	#NULL!	0	#NULL!	0	#NULL!	4	#NULL!	#NULL!	#NULL!
239.09	6	1	#NULL!	1	#NULL!	0	#NULL!	0	#NULL!	0	#NULL!	1	#NULL!	0	#NULL!	0	#NULL!	1	#NULL!	9	#NULL!	#NULL!	#NULL!
239.1	4	0	#NULL!	0	#NULL!	0	#NULL!	0	#NULL!	0	#NULL!	0	#NULL!	0	#NULL!	0	#NULL!	0	#NULL!	0	#NULL!	#NULL!	#NULL!
239.11	4	0	#NULL!	0	#NULL!	0	#NULL!	0	#NULL!	0	#NULL!	1	#NULL!	0	#NULL!	0	#NULL!	0	#NULL!	2	#NULL!	#NULL!	#NULL!
240.01	1	0	#NULL!	0	#NULL!	0	#NULL!	0	#NULL!	0	#NULL!	0	#NULL!	0	#NULL!	0	#NULL!	0	#NULL!	0	#NULL!	#NULL!	#NULL!
240.02	1	1	#NULL!	1	#NULL!	0	#NULL!	0	#NULL!	0	#NULL!	0	#NULL!	0	#NULL!	0	#NULL!	1	#NULL!	7	#NULL!	#NULL!	#NULL!
240.03	1	0	#NULL!	0	#NULL!	0	#NULL!	0	#NULL!	0	#NULL!	0	#NULL!	0	#NULL!	0	#NULL!	0	#NULL!	0	#NULL!	#NULL!	#NULL!
240.04	4	0	#NULL!	0	#NULL!	0	#NULL!	0	#NULL!	0	#NULL!	0	#NULL!	0	#NULL!	0	#NULL!	0	#NULL!	0	#NULL!	#NULL!	#NULL!
240.05	8	0	#NULL!	0	#NULL!	0	#NULL!	0	#NULL!	0	#NULL!	0	#NULL!	0	#NULL!	0	#NULL!	0	#NULL!	0	#NULL!	#NULL!	#NULL!
240.06	8	0	#NULL!	0	#NULL!	0	#NULL!	0	#NULL!	0	#NULL!	0	#NULL!	0	#NULL!	0	#NULL!	0	#NULL!	0	#NULL!	#NULL!	#NULL!
241.01	2	0	#NULL!	1	#NULL!	0	#NULL!	1	#NULL!	0	#NULL!	0	#NULL!	0	#NULL!	0	#NULL!	0	#NULL!	6	#NULL!	#NULL!	#NULL!
241.02	1	0	#NULL!	0	#NULL!	0	#NULL!	0	#NULL!	0	#NULL!	0	#NULL!	0	#NULL!	0	#NULL!	0	#NULL!	0	#NULL!	#NULL!	#NULL!
241.03	2	0	#NULL!	1	#NULL!	0	#NULL!	0	#NULL!	0	#NULL!	0	#NULL!	0	#NULL!	0	#NULL!	0	#NULL!	3	#NULL!	#NULL!	#NULL!
241.04	1	1	#NULL!	0	#NULL!	0	#NULL!	0	#NULL!	0	#NULL!	0	#NULL!	0	#NULL!	0	#NULL!	1	#NULL!	7	#NULL!	#NULL!	#NULL!
241.05	4	0	#NULL!	0	#NULL!	0	#NULL!	0	#NULL!	0	#NULL!	0	#NULL!	0	#NULL!	0	#NULL!	0	#NULL!	0	#NULL!	#NULL!	#NULL!
242.01	1	0	#NULL!	0	#NULL!	0	#NULL!	0	#NULL!	0	#NULL!	0	#NULL!	0	#NULL!	0	#NULL!	0	#NULL!	0	#NULL!	#NULL!	#NULL!
242.02	4	0	#NULL!	0	#NULL!	0	#NULL!	0	#NULL!	0	#NULL!	0	#NULL!	0	#NULL!	0	#NULL!	0	#NULL!	0	#NULL!	#NULL!	#NULL!
242.03	4	0	#NULL!	0	#NULL!	0	#NULL!	0	#NULL!	0	#NULL!	0	#NULL!	0	#NULL!	0	#NULL!	0	#NULL!	0	#NULL!	#NULL!	#NULL!
242.04	1	0	#NULL!	0	#NULL!	0	#NULL!	0	#NULL!	0	#NULL!	0	#NULL!	0	#NULL!	0	#NULL!	0	#NULL!	0	#NULL!	#NULL!	#NULL!
242.05	1	0	#NULL!	0	#NULL!	0	#NULL!	0	#NULL!	0	#NULL!	0	#NULL!	0	#NULL!	0	#NULL!	0	#NULL!	0	#NULL!	#NULL!	#NULL!
242.06	2	0	#NULL!	0	#NULL!	0	#NULL!	0	#NULL!	0	#NULL!	0	#NULL!	0	#NULL!	0	#NULL!	0	#NULL!	0	#NULL!	#NULL!	#NULL!
242.07	1	0	#NULL!	0	#NULL!	0	#NULL!	0	#NULL!	0	#NULL!	0	#NULL!	0	#NULL!	1	#NULL!	0	#NULL!	1	#NULL!	#NULL!	#NULL!
242.08	1	0	#NULL!	0	#NULL!	0	#NULL!	0	#NULL!	0	#NULL!	0	#NULL!	0	#NULL!	1	#NULL!	0	#NULL!	1	#NULL!	#NULL!	#NULL!
242.09	1	0	#NULL!	0	#NULL!	0	#NULL!	0	#NULL!	0	#NULL!	0	#NULL!	0	#NULL!	0	#NULL!	0	#NULL!	0	#NULL!	#NULL!	#NULL!
242.1	1	0	#NULL!	0	#NULL!	0	#NULL!	0	#NULL!	0	#NULL!	0	#NULL!	0	#NULL!	0	#NULL!	0	#NULL!	0	#NULL!	#NULL!	#NULL!
242.11	9	0	#NULL!	0	#NULL!	0	#NULL!	0	#NULL!	0	#NULL!	0	#NULL!	0	#NULL!	0	#NULL!	0	#NULL!	0	#NULL!	#NULL!	#NULL!
242.12	1	0	#NULL!	0	#NULL!	1	#NULL!	0	#NULL!	0	#NULL!	0	#NULL!	0	#NULL!	0	#NULL!	0	#NULL!	2	#NULL!	#NULL!	#NULL!
242.13	5	0	#NULL!	0	#NULL!	0	#NULL!	0	#NULL!	0	#NULL!	0	#NULL!	0	#NULL!	0	#NULL!	0	#NULL!	0	#NULL!	#NULL!	#NULL!
243.01	1	0	#NULL!	0	#NULL!	1	#NULL!	0	#NULL!	0	#NULL!	0	#NULL!	0	#NULL!	0	#NULL!	0	#NULL!	2	#NULL!	#NULL!	#NULL!
243.02	1	0	#NULL!	0	#NULL!	0	#NULL!	0	#NULL!	0	#NULL!	0	#NULL!	0	#NULL!	0	#NULL!	0	#NULL!	0	#NULL!	#NULL!	#NULL!
243.03	1	0	#NULL!	0	#NULL!	0	#NULL!	0	#NULL!	0	#NULL!	0	#NULL!	0	#NULL!	0	#NULL!	0	#NULL!	0	#NULL!	#NULL!	#NULL!
243.04	4	0	#NULL!	0	#NULL!	0	#NULL!	0	#NULL!	0	#NULL!	0	#NULL!	0	#NULL!	0	#NULL!	0	#NULL!	0	#NULL!	#NULL!	#NULL!
243.05	1	0	#NULL!	0	#NULL!	0	#NULL!	0	#NULL!	0	#NULL!	0	#NULL!	0	#NULL!	0	#NULL!	0	#NULL!	0	#NULL!	#NULL!	#NULL!
243.06	1	0	#NULL!	1	#NULL!	0	#NULL!	0	#NULL!	0	#NULL!	0	#NULL!	0	#NULL!	0	#NULL!	0	#NULL!	3	#NULL!	#NULL!	#NULL!
243.07	8	0	#NULL!	0	#NULL!	0	#NULL!	0	#NULL!	0	#NULL!	0	#NULL!	0	#NULL!	0	#NULL!	0	#NULL!	0	#NULL!	#NULL!	#NULL!
244.01	1	0	#NULL!	0	#NULL!	0	#NULL!	0	#NULL!	0	#NULL!	0	#NULL!	0	#NULL!	0	#NULL!	0	#NULL!	0	#NULL!	#NULL!	#NULL!
244.02	4	0	#NULL!	0	#NULL!	0	#NULL!	0	#NULL!	0	#NULL!	0	#NULL!	0	#NULL!	0	#NULL!	0	#NULL!	0	#NULL!	#NULL!	#NULL!
244.03	1	0	#NULL!	0	#NULL!	0	#NULL!	0	#NULL!	0	#NULL!	0	#NULL!	0	#NULL!	0	#NULL!	0	#NULL!	0	#NULL!	#NULL!	#NULL!
244.04	1	0	#NULL!	0	#NULL!	0	#NULL!	0	#NULL!	0	#NULL!	0	#NULL!	0	#NULL!	0	#NULL!	0	#NULL!	0	#NULL!	#NULL!	#NULL!
244.05	9	0	#NULL!	0	#NULL!	0	#NULL!	0	#NULL!	0	#NULL!	0	#NULL!	0	#NULL!	0	#NULL!	0	#NULL!	0	#NULL!	#NULL!	#NULL!
244.06	4	0	#NULL!	0	#NULL!	0	#NULL!	0	#NULL!	0	#NULL!	0	#NULL!	0	#NULL!	0	#NULL!	0	#NULL!	0	#NULL!	#NULL!	#NULL!
244.07	4	0	#NULL!	0	#NULL!	0	#NULL!	0	#NULL!	0	#NULL!	0	#NULL!	0	#NULL!	0	#NULL!	0	#NULL!	0	#NULL!	#NULL!	#NULL!
244.08	8	0	#NULL!	0	#NULL!	0	#NULL!	0	#NULL!	0	#NULL!	0	#NULL!	0	#NULL!	0	#NULL!	0	#NULL!	0	#NULL!	#NULL!	#NULL!
244.09	3	0	#NULL!	0	#NULL!	0	#NULL!	0	#NULL!	0	#NULL!	0	#NULL!	0	#NULL!	0	#NULL!	0	#NULL!	0	#NULL!	#NULL!	#NULL!
245.01	10	0	#NULL!	0	#NULL!	0	#NULL!	0	#NULL!	0	#NULL!	0	#NULL!	0	#NULL!	0	#NULL!	0	#NULL!	0	#NULL!	#NULL!	#NULL!
245.02	5	0	#NULL!	0	#NULL!	0	#NULL!	0	#NULL!	0	#NULL!	0	#NULL!	0	#NULL!	0	#NULL!	0	#NULL!	0	#NULL!	#NULL!	#NULL!
245.03	5	0	#NULL!	0	#NULL!	0	#NULL!	0	#NULL!	0	#NULL!	0	#NULL!	0	#NULL!	1	#NULL!	0	#NULL!	1	#NULL!	#NULL!	#NULL!
245.04	5	0	#NULL!	0	#NULL!	0	#NULL!	0	#NULL!	0	#NULL!	0	#NULL!	0	#NULL!	1	#NULL!	0	#NULL!	1	#NULL!	#NULL!	#NULL!
245.05	2	0	#NULL!	0	#NULL!	0	#NULL!	0	#NULL!	0	#NULL!	0	#NULL!	0	#NULL!	0	#NULL!	0	#NULL!	0	#NULL!	#NULL!	#NULL!
245.06	5	0	#NULL!	0	#NULL!	0	#NULL!	0	#NULL!	0	#NULL!	0	#NULL!	0	#NULL!	0	#NULL!	0	#NULL!	0	#NULL!	#NULL!	#NULL!
246.01	1	0	#NULL!	0	#NULL!	0	#NULL!	0	#NULL!	1	#NULL!	0	#NULL!	0	#NULL!	0	#NULL!	0	#NULL!	1	#NULL!	#NULL!	#NULL!
246.02	2	0	#NULL!	0	#NULL!	0	#NULL!	0	#NULL!	0	#NULL!	0	#NULL!	0	#NULL!	0	#NULL!	0	#NULL!	0	#NULL!	#NULL!	#NULL!
246.03	1	0	#NULL!	0	#NULL!	0	#NULL!	0	#NULL!	0	#NULL!	0	#NULL!	0	#NULL!	0	#NULL!	0	#NULL!	0	#NULL!	#NULL!	#NULL!
246.04	1	0	#NULL!	0	#NULL!	0	#NULL!	0	#NULL!	0	#NULL!	0	#NULL!	0	#NULL!	0	#NULL!	0	#NULL!	0	#NULL!	#NULL!	#NULL!
246.05	1	0	#NULL!	0	#NULL!	1	#NULL!	0	#NULL!	0	#NULL!	0	#NULL!	0	#NULL!	0	#NULL!	0	#NULL!	2	#NULL!	#NULL!	#NULL!
246.06	4	0	#NULL!	1	#NULL!	1	#NULL!	0	#NULL!	0	#NULL!	0	#NULL!	0	#NULL!	0	#NULL!	0	#NULL!	5	#NULL!	#NULL!	#NULL!
246.07	1	0	#NULL!	0	#NULL!	0	#NULL!	0	#NULL!	0	#NULL!	0	#NULL!	0	#NULL!	0	#NULL!	0	#NULL!	0	#NULL!	#NULL!	#NULL!
246.08	5	0	#NULL!	0	#NULL!	0	#NULL!	0	#NULL!	0	#NULL!	0	#NULL!	0	#NULL!	0	#NULL!	0	#NULL!	0	#NULL!	#NULL!	#NULL!
246.09	8	1	#NULL!	1	#NULL!	0	#NULL!	0	#NULL!	0	#NULL!	0	#NULL!	0	#NULL!	0	#NULL!	1	#NULL!	7	#NULL!	#NULL!	#NULL!
247.01	10	0	#NULL!	0	#NULL!	0	#NULL!	0	#NULL!	0	#NULL!	0	#NULL!	0	#NULL!	0	#NULL!	0	#NULL!	0	#NULL!	#NULL!	#NULL!
247.02	1	0	#NULL!	0	#NULL!	0	#NULL!	0	#NULL!	0	#NULL!	0	#NULL!	0	#NULL!	0	#NULL!	0	#NULL!	0	#NULL!	#NULL!	#NULL!
247.03	1	0	#NULL!	0	#NULL!	0	#NULL!	0	#NULL!	0	#NULL!	0	#NULL!	0	#NULL!	0	#NULL!	0	#NULL!	0	#NULL!	#NULL!	#NULL!
248.01	1	0	#NULL!	0	#NULL!	0	#NULL!	0	#NULL!	0	#NULL!	0	#NULL!	0	#NULL!	0	#NULL!	0	#NULL!	0	#NULL!	#NULL!	#NULL!
248.02	1	0	#NULL!	0	#NULL!	0	#NULL!	0	#NULL!	0	#NULL!	0	#NULL!	0	#NULL!	0	#NULL!	0	#NULL!	0	#NULL!	#NULL!	#NULL!
248.03	1	0	#NULL!	0	#NULL!	0	#NULL!	0	#NULL!	0	#NULL!	0	#NULL!	0	#NULL!	0	#NULL!	0	#NULL!	0	#NULL!	#NULL!	#NULL!
248.04	2	0	#NULL!	0	#NULL!	0	#NULL!	0	#NULL!	0	#NULL!	0	#NULL!	0	#NULL!	0	#NULL!	0	#NULL!	0	#NULL!	#NULL!	#NULL!
248.05	2	0	#NULL!	0	#NULL!	0	#NULL!	0	#NULL!	0	#NULL!	0	#NULL!	0	#NULL!	0	#NULL!	0	#NULL!	0	#NULL!	#NULL!	#NULL!
248.06	8	1	#NULL!	1	#NULL!	0	#NULL!	0	#NULL!	0	#NULL!	0	#NULL!	0	#NULL!	0	#NULL!	1	#NULL!	7	#NULL!	#NULL!	#NULL!
249.01	10	0	#NULL!	0	#NULL!	0	#NULL!	0	#NULL!	0	#NULL!	0	#NULL!	0	#NULL!	0	#NULL!	0	#NULL!	0	#NULL!	#NULL!	#NULL!
249.02	8	1	#NULL!	1	#NULL!	0	#NULL!	0	#NULL!	0	#NULL!	0	#NULL!	0	#NULL!	0	#NULL!	1	#NULL!	7	#NULL!	#NULL!	#NULL!
249.03	1	0	#NULL!	0	#NULL!	0	#NULL!	0	#NULL!	0	#NULL!	0	#NULL!	0	#NULL!	0	#NULL!	0	#NULL!	0	#NULL!	#NULL!	#NULL!
249.04	1	0	#NULL!	0	#NULL!	0	#NULL!	0	#NULL!	0	#NULL!	0	#NULL!	0	#NULL!	0	#NULL!	0	#NULL!	0	#NULL!	#NULL!	#NULL!
249.05	1	0	#NULL!	0	#NULL!	0	#NULL!	0	#NULL!	0	#NULL!	0	#NULL!	0	#NULL!	0	#NULL!	0	#NULL!	0	#NULL!	#NULL!	#NULL!
249.06	1	0	#NULL!	0	#NULL!	0	#NULL!	0	#NULL!	0	#NULL!	0	#NULL!	0	#NULL!	0	#NULL!	0	#NULL!	0	#NULL!	#NULL!	#NULL!
249.07	5	0	#NULL!	0	#NULL!	0	#NULL!	0	#NULL!	0	#NULL!	0	#NULL!	0	#NULL!	0	#NULL!	0	#NULL!	0	#NULL!	#NULL!	#NULL!
249.08	5	0	#NULL!	0	#NULL!	0	#NULL!	0	#NULL!	0	#NULL!	0	#NULL!	0	#NULL!	0	#NULL!	0	#NULL!	0	#NULL!	#NULL!	#NULL!
250.01	6	0	#NULL!	0	#NULL!	0	#NULL!	0	#NULL!	0	#NULL!	0	#NULL!	0	#NULL!	0	#NULL!	0	#NULL!	0	#NULL!	#NULL!	#NULL!
250.02	6	0	#NULL!	0	#NULL!	0	#NULL!	0	#NULL!	0	#NULL!	0	#NULL!	0	#NULL!	0	#NULL!	0	#NULL!	0	#NULL!	#NULL!	#NULL!
250.03	6	0	#NULL!	0	#NULL!	0	#NULL!	0	#NULL!	0	#NULL!	0	#NULL!	0	#NULL!	0	#NULL!	0	#NULL!	0	#NULL!	#NULL!	#NULL!
250.04	1	0	#NULL!	0	#NULL!	0	#NULL!	0	#NULL!	0	#NULL!	0	#NULL!	0	#NULL!	0	#NULL!	0	#NULL!	0	#NULL!	#NULL!	#NULL!
250.05	8	0	#NULL!	0	#NULL!	0	#NULL!	0	#NULL!	0	#NULL!	0	#NULL!	0	#NULL!	0	#NULL!	0	#NULL!	0	#NULL!	#NULL!	#NULL!
251.01	9	0	#NULL!	0	#NULL!	0	#NULL!	0	#NULL!	0	#NULL!	0	#NULL!	0	#NULL!	1	#NULL!	0	#NULL!	1	#NULL!	#NULL!	#NULL!
251.02	9	0	#NULL!	0	#NULL!	0	#NULL!	0	#NULL!	0	#NULL!	0	#NULL!	0	#NULL!	1	#NULL!	0	#NULL!	1	#NULL!	#NULL!	#NULL!
251.03	2	0	#NULL!	0	#NULL!	0	#NULL!	0	#NULL!	0	#NULL!	0	#NULL!	0	#NULL!	0	#NULL!	0	#NULL!	0	#NULL!	#NULL!	#NULL!
251.04	2	0	#NULL!	0	#NULL!	0	#NULL!	0	#NULL!	0	#NULL!	0	#NULL!	0	#NULL!	0	#NULL!	0	#NULL!	0	#NULL!	#NULL!	#NULL!
251.05	1	0	#NULL!	0	#NULL!	0	#NULL!	0	#NULL!	0	#NULL!	0	#NULL!	0	#NULL!	0	#NULL!	0	#NULL!	0	#NULL!	#NULL!	#NULL!
251.06	1	0	#NULL!	0	#NULL!	0	#NULL!	0	#NULL!	0	#NULL!	0	#NULL!	0	#NULL!	0	#NULL!	0	#NULL!	0	#NULL!	#NULL!	#NULL!
252.01	2	0	#NULL!	0	#NULL!	0	#NULL!	0	#NULL!	0	#NULL!	0	#NULL!	0	#NULL!	0	#NULL!	0	#NULL!	0	#NULL!	#NULL!	#NULL!
252.02	2	0	#NULL!	0	#NULL!	0	#NULL!	0	#NULL!	0	#NULL!	0	#NULL!	0	#NULL!	0	#NULL!	0	#NULL!	0	#NULL!	#NULL!	#NULL!
252.03	1	0	#NULL!	0	#NULL!	1	#NULL!	0	#NULL!	0	#NULL!	0	#NULL!	1	#NULL!	0	#NULL!	0	#NULL!	4	#NULL!	#NULL!	#NULL!
252.04	1	0	#NULL!	0	#NULL!	0	#NULL!	0	#NULL!	0	#NULL!	0	#NULL!	0	#NULL!	0	#NULL!	0	#NULL!	0	#NULL!	#NULL!	#NULL!
252.05	2	0	#NULL!	0	#NULL!	0	#NULL!	0	#NULL!	0	#NULL!	0	#NULL!	0	#NULL!	0	#NULL!	0	#NULL!	0	#NULL!	#NULL!	#NULL!
252.06	8	0	#NULL!	0	#NULL!	0	#NULL!	0	#NULL!	0	#NULL!	0	#NULL!	0	#NULL!	0	#NULL!	0	#NULL!	0	#NULL!	#NULL!	#NULL!
252.07	8	0	#NULL!	0	#NULL!	0	#NULL!	0	#NULL!	0	#NULL!	0	#NULL!	0	#NULL!	0	#NULL!	0	#NULL!	0	#NULL!	#NULL!	#NULL!
252.08	7	0	#NULL!	0	#NULL!	0	#NULL!	0	#NULL!	0	#NULL!	1	#NULL!	0	#NULL!	0	#NULL!	0	#NULL!	2	#NULL!	#NULL!	#NULL!
252.09	8	0	#NULL!	0	#NULL!	0	#NULL!	0	#NULL!	0	#NULL!	0	#NULL!	0	#NULL!	0	#NULL!	0	#NULL!	0	#NULL!	#NULL!	#NULL!
252.1	7	0	#NULL!	0	#NULL!	0	#NULL!	0	#NULL!	0	#NULL!	1	#NULL!	0	#NULL!	0	#NULL!	0	#NULL!	2	#NULL!	#NULL!	#NULL!
253.01	4	0	#NULL!	1	#NULL!	1	#NULL!	0	#NULL!	0	#NULL!	0	#NULL!	0	#NULL!	0	#NULL!	0	#NULL!	5	#NULL!	#NULL!	#NULL!
253.02	8	1	#NULL!	1	#NULL!	0	#NULL!	0	#NULL!	0	#NULL!	0	#NULL!	0	#NULL!	0	#NULL!	1	#NULL!	7	#NULL!	#NULL!	#NULL!
253.03	2	0	#NULL!	0	#NULL!	0	#NULL!	0	#NULL!	0	#NULL!	0	#NULL!	0	#NULL!	0	#NULL!	0	#NULL!	0	#NULL!	#NULL!	#NULL!
253.04	1	0	#NULL!	0	#NULL!	0	#NULL!	0	#NULL!	0	#NULL!	0	#NULL!	0	#NULL!	0	#NULL!	0	#NULL!	0	#NULL!	#NULL!	#NULL!
253.05	2	0	#NULL!	0	#NULL!	0	#NULL!	0	#NULL!	0	#NULL!	0	#NULL!	0	#NULL!	0	#NULL!	0	#NULL!	0	#NULL!	#NULL!	#NULL!
253.06	8	0	#NULL!	0	#NULL!	0	#NULL!	0	#NULL!	0	#NULL!	0	#NULL!	0	#NULL!	0	#NULL!	0	#NULL!	0	#NULL!	#NULL!	#NULL!
253.07	8	0	#NULL!	0	#NULL!	0	#NULL!	0	#NULL!	0	#NULL!	0	#NULL!	0	#NULL!	0	#NULL!	0	#NULL!	0	#NULL!	#NULL!	#NULL!
253.08	2	0	#NULL!	0	#NULL!	0	#NULL!	0	#NULL!	0	#NULL!	0	#NULL!	0	#NULL!	0	#NULL!	0	#NULL!	0	#NULL!	#NULL!	#NULL!
253.09	1	0	#NULL!	0	#NULL!	0	#NULL!	0	#NULL!	0	#NULL!	0	#NULL!	0	#NULL!	0	#NULL!	0	#NULL!	0	#NULL!	#NULL!	#NULL!
253.1	2	0	#NULL!	0	#NULL!	0	#NULL!	0	#NULL!	0	#NULL!	0	#NULL!	0	#NULL!	0	#NULL!	0	#NULL!	0	#NULL!	#NULL!	#NULL!
254.01	5	0	#NULL!	0	#NULL!	0	#NULL!	0	#NULL!	0	#NULL!	1	#NULL!	0	#NULL!	1	#NULL!	0	#NULL!	3	#NULL!	#NULL!	#NULL!
254.02	5	0	#NULL!	0	#NULL!	0	#NULL!	0	#NULL!	0	#NULL!	0	#NULL!	0	#NULL!	1	#NULL!	0	#NULL!	1	#NULL!	#NULL!	#NULL!
254.03	5	0	#NULL!	0	#NULL!	0	#NULL!	0	#NULL!	0	#NULL!	0	#NULL!	0	#NULL!	0	#NULL!	0	#NULL!	0	#NULL!	#NULL!	#NULL!
254.04	5	0	#NULL!	0	#NULL!	0	#NULL!	0	#NULL!	0	#NULL!	0	#NULL!	0	#NULL!	1	#NULL!	0	#NULL!	1	#NULL!	#NULL!	#NULL!
254.05	1	0	#NULL!	0	#NULL!	0	#NULL!	0	#NULL!	0	#NULL!	0	#NULL!	0	#NULL!	0	#NULL!	0	#NULL!	0	#NULL!	#NULL!	#NULL!
254.06	1	0	#NULL!	0	#NULL!	0	#NULL!	0	#NULL!	0	#NULL!	0	#NULL!	0	#NULL!	0	#NULL!	0	#NULL!	0	#NULL!	#NULL!	#NULL!
254.07	1	0	#NULL!	0	#NULL!	0	#NULL!	0	#NULL!	0	#NULL!	1	#NULL!	1	#NULL!	0	#NULL!	0	#NULL!	4	#NULL!	#NULL!	#NULL!
254.08	5	0	#NULL!	0	#NULL!	0	#NULL!	0	#NULL!	0	#NULL!	0	#NULL!	0	#NULL!	0	#NULL!	0	#NULL!	0	#NULL!	#NULL!	#NULL!
254.09	5	0	#NULL!	0	#NULL!	0	#NULL!	0	#NULL!	0	#NULL!	1	#NULL!	0	#NULL!	1	#NULL!	0	#NULL!	3	#NULL!	#NULL!	#NULL!
254.1	5	0	#NULL!	0	#NULL!	0	#NULL!	0	#NULL!	0	#NULL!	0	#NULL!	0	#NULL!	1	#NULL!	0	#NULL!	1	#NULL!	#NULL!	#NULL!
254.11	9	0	#NULL!	0	#NULL!	0	#NULL!	0	#NULL!	0	#NULL!	0	#NULL!	0	#NULL!	0	#NULL!	0	#NULL!	0	#NULL!	#NULL!	#NULL!
254.12	1	0	#NULL!	0	#NULL!	1	#NULL!	0	#NULL!	0	#NULL!	0	#NULL!	0	#NULL!	0	#NULL!	0	#NULL!	2	#NULL!	#NULL!	#NULL!
255.01	2	0	#NULL!	0	#NULL!	0	#NULL!	0	#NULL!	0	#NULL!	0	#NULL!	0	#NULL!	0	#NULL!	0	#NULL!	0	#NULL!	#NULL!	#NULL!
255.02	1	0	#NULL!	1	#NULL!	0	#NULL!	0	#NULL!	0	#NULL!	0	#NULL!	0	#NULL!	0	#NULL!	0	#NULL!	3	#NULL!	#NULL!	#NULL!
256.01	1	0	#NULL!	0	#NULL!	0	#NULL!	0	#NULL!	0	#NULL!	0	#NULL!	0	#NULL!	0	#NULL!	0	#NULL!	0	#NULL!	#NULL!	#NULL!
256.02	1	0	#NULL!	0	#NULL!	0	#NULL!	0	#NULL!	0	#NULL!	0	#NULL!	0	#NULL!	0	#NULL!	0	#NULL!	0	#NULL!	#NULL!	#NULL!
256.03	8	0	#NULL!	0	#NULL!	0	#NULL!	0	#NULL!	0	#NULL!	0	#NULL!	0	#NULL!	0	#NULL!	0	#NULL!	0	#NULL!	#NULL!	#NULL!
256.04	4	0	#NULL!	0	#NULL!	0	#NULL!	0	#NULL!	0	#NULL!	0	#NULL!	0	#NULL!	0	#NULL!	0	#NULL!	0	#NULL!	#NULL!	#NULL!
257.01	1	0	#NULL!	0	#NULL!	0	#NULL!	0	#NULL!	0	#NULL!	0	#NULL!	0	#NULL!	0	#NULL!	0	#NULL!	0	#NULL!	#NULL!	#NULL!
257.02	1	0	#NULL!	0	#NULL!	0	#NULL!	0	#NULL!	0	#NULL!	0	#NULL!	0	#NULL!	0	#NULL!	0	#NULL!	0	#NULL!	#NULL!	#NULL!
257.03	1	0	#NULL!	0	#NULL!	0	#NULL!	0	#NULL!	0	#NULL!	0	#NULL!	0	#NULL!	0	#NULL!	0	#NULL!	0	#NULL!	#NULL!	#NULL!
257.04	1	0	#NULL!	0	#NULL!	0	#NULL!	0	#NULL!	0	#NULL!	0	#NULL!	0	#NULL!	0	#NULL!	0	#NULL!	0	#NULL!	#NULL!	#NULL!
257.05	1	0	#NULL!	0	#NULL!	1	#NULL!	0	#NULL!	0	#NULL!	0	#NULL!	0	#NULL!	0	#NULL!	0	#NULL!	2	#NULL!	#NULL!	#NULL!
257.06	4	0	#NULL!	0	#NULL!	0	#NULL!	0	#NULL!	0	#NULL!	0	#NULL!	0	#NULL!	0	#NULL!	0	#NULL!	0	#NULL!	#NULL!	#NULL!
258.01	6	0	#NULL!	0	#NULL!	0	#NULL!	0	#NULL!	0	#NULL!	0	#NULL!	0	#NULL!	0	#NULL!	0	#NULL!	0	#NULL!	#NULL!	#NULL!
258.02	5	0	#NULL!	0	#NULL!	0	#NULL!	0	#NULL!	0	#NULL!	0	#NULL!	0	#NULL!	0	#NULL!	0	#NULL!	0	#NULL!	#NULL!	#NULL!
258.03	5	0	#NULL!	0	#NULL!	0	#NULL!	0	#NULL!	0	#NULL!	0	#NULL!	0	#NULL!	0	#NULL!	0	#NULL!	0	#NULL!	#NULL!	#NULL!
259.01	1	0	#NULL!	0	#NULL!	0	#NULL!	0	#NULL!	0	#NULL!	1	#NULL!	0	#NULL!	0	#NULL!	0	#NULL!	2	#NULL!	#NULL!	#NULL!
259.02	1	0	#NULL!	0	#NULL!	0	#NULL!	0	#NULL!	0	#NULL!	1	#NULL!	0	#NULL!	0	#NULL!	0	#NULL!	2	#NULL!	#NULL!	#NULL!
259.03	1	0	#NULL!	0	#NULL!	0	#NULL!	0	#NULL!	0	#NULL!	0	#NULL!	0	#NULL!	0	#NULL!	0	#NULL!	0	#NULL!	#NULL!	#NULL!
259.04	1	0	#NULL!	0	#NULL!	0	#NULL!	0	#NULL!	0	#NULL!	1	#NULL!	0	#NULL!	0	#NULL!	0	#NULL!	2	#NULL!	#NULL!	#NULL!
259.05	1	0	#NULL!	1	#NULL!	0	#NULL!	0	#NULL!	1	#NULL!	1	#NULL!	0	#NULL!	0	#NULL!	0	#NULL!	6	#NULL!	#NULL!	#NULL!
259.06	6	0	#NULL!	0	#NULL!	1	#NULL!	0	#NULL!	1	#NULL!	1	#NULL!	0	#NULL!	0	#NULL!	0	#NULL!	6	#NULL!	#NULL!	#NULL!
260.01	1	0	#NULL!	0	#NULL!	0	#NULL!	0	#NULL!	0	#NULL!	0	#NULL!	0	#NULL!	0	#NULL!	0	#NULL!	0	#NULL!	#NULL!	#NULL!
260.02	1	0	#NULL!	0	#NULL!	0	#NULL!	0	#NULL!	0	#NULL!	0	#NULL!	0	#NULL!	0	#NULL!	0	#NULL!	0	#NULL!	#NULL!	#NULL!
260.03	4	0	#NULL!	0	#NULL!	0	#NULL!	0	#NULL!	0	#NULL!	0	#NULL!	0	#NULL!	0	#NULL!	0	#NULL!	0	#NULL!	#NULL!	#NULL!
260.04	9	0	#NULL!	0	#NULL!	0	#NULL!	0	#NULL!	0	#NULL!	0	#NULL!	0	#NULL!	0	#NULL!	0	#NULL!	0	#NULL!	#NULL!	#NULL!
260.05	9	0	#NULL!	0	#NULL!	0	#NULL!	0	#NULL!	0	#NULL!	0	#NULL!	0	#NULL!	0	#NULL!	0	#NULL!	0	#NULL!	#NULL!	#NULL!
261.01	3	0	#NULL!	0	#NULL!	0	#NULL!	0	#NULL!	0	#NULL!	0	#NULL!	0	#NULL!	0	#NULL!	0	#NULL!	0	#NULL!	#NULL!	#NULL!
261.02	1	0	#NULL!	0	#NULL!	0	#NULL!	0	#NULL!	0	#NULL!	0	#NULL!	0	#NULL!	0	#NULL!	0	#NULL!	0	#NULL!	#NULL!	#NULL!
261.03	2	0	#NULL!	0	#NULL!	0	#NULL!	0	#NULL!	0	#NULL!	0	#NULL!	0	#NULL!	0	#NULL!	0	#NULL!	0	#NULL!	#NULL!	#NULL!
261.04	2	0	#NULL!	0	#NULL!	0	#NULL!	0	#NULL!	0	#NULL!	0	#NULL!	0	#NULL!	0	#NULL!	0	#NULL!	0	#NULL!	#NULL!	#NULL!
261.05	2	0	#NULL!	0	#NULL!	0	#NULL!	0	#NULL!	0	#NULL!	0	#NULL!	0	#NULL!	0	#NULL!	0	#NULL!	0	#NULL!	#NULL!	#NULL!
261.06	1	0	#NULL!	1	#NULL!	1	#NULL!	0	#NULL!	1	#NULL!	0	#NULL!	0	#NULL!	0	#NULL!	0	#NULL!	6	#NULL!	#NULL!	#NULL!
261.07	1	0	#NULL!	0	#NULL!	0	#NULL!	0	#NULL!	0	#NULL!	0	#NULL!	0	#NULL!	0	#NULL!	0	#NULL!	0	#NULL!	#NULL!	#NULL!
262.01	10	0	#NULL!	0	#NULL!	0	#NULL!	0	#NULL!	0	#NULL!	0	#NULL!	0	#NULL!	0	#NULL!	0	#NULL!	0	#NULL!	#NULL!	#NULL!
262.02	1	0	#NULL!	0	#NULL!	0	#NULL!	0	#NULL!	0	#NULL!	0	#NULL!	0	#NULL!	0	#NULL!	0	#NULL!	0	#NULL!	#NULL!	#NULL!
263.01	8	0	#NULL!	0	#NULL!	0	#NULL!	0	#NULL!	0	#NULL!	0	#NULL!	0	#NULL!	0	#NULL!	0	#NULL!	0	#NULL!	#NULL!	#NULL!
263.02	8	0	#NULL!	0	#NULL!	0	#NULL!	0	#NULL!	0	#NULL!	0	#NULL!	0	#NULL!	0	#NULL!	0	#NULL!	0	#NULL!	#NULL!	#NULL!
263.03	1	0	#NULL!	0	#NULL!	0	#NULL!	0	#NULL!	0	#NULL!	0	#NULL!	0	#NULL!	0	#NULL!	0	#NULL!	0	#NULL!	#NULL!	#NULL!
263.04	1	0	#NULL!	0	#NULL!	0	#NULL!	0	#NULL!	0	#NULL!	0	#NULL!	0	#NULL!	0	#NULL!	0	#NULL!	0	#NULL!	#NULL!	#NULL!
264.01	1	0	#NULL!	1	#NULL!	0	#NULL!	0	#NULL!	0	#NULL!	0	#NULL!	0	#NULL!	0	#NULL!	0	#NULL!	0	#NULL!	#NULL!	#NULL!
264.02	1	0	#NULL!	0	#NULL!	0	#NULL!	0	#NULL!	0	#NULL!	0	#NULL!	0	#NULL!	0	#NULL!	0	#NULL!	0	#NULL!	#NULL!	#NULL!
264.03	4	0	#NULL!	0	#NULL!	0	#NULL!	0	#NULL!	0	#NULL!	0	#NULL!	0	#NULL!	0	#NULL!	0	#NULL!	0	#NULL!	#NULL!	#NULL!
264.04	2	0	#NULL!	0	#NULL!	0	#NULL!	0	#NULL!	0	#NULL!	0	#NULL!	0	#NULL!	0	#NULL!	0	#NULL!	0	#NULL!	#NULL!	#NULL!
265.01	1	0	#NULL!	0	#NULL!	1	#NULL!	0	#NULL!	0	#NULL!	0	#NULL!	0	#NULL!	1	#NULL!	0	#NULL!	3	#NULL!	#NULL!	#NULL!
265.02	10	0	#NULL!	0	#NULL!	0	#NULL!	0	#NULL!	0	#NULL!	0	#NULL!	0	#NULL!	0	#NULL!	0	#NULL!	0	#NULL!	#NULL!	#NULL!
265.03	8	0	#NULL!	0	#NULL!	0	#NULL!	0	#NULL!	0	#NULL!	0	#NULL!	0	#NULL!	0	#NULL!	0	#NULL!	0	#NULL!	#NULL!	#NULL!
265.04	8	0	#NULL!	0	#NULL!	0	#NULL!	0	#NULL!	0	#NULL!	0	#NULL!	0	#NULL!	0	#NULL!	0	#NULL!	0	#NULL!	#NULL!	#NULL!
265.05	2	0	#NULL!	0	#NULL!	0	#NULL!	0	#NULL!	0	#NULL!	0	#NULL!	0	#NULL!	0	#NULL!	0	#NULL!	0	#NULL!	#NULL!	#NULL!
265.06	1	0	#NULL!	0	#NULL!	0	#NULL!	0	#NULL!	0	#NULL!	1	#NULL!	0	#NULL!	0	#NULL!	0	#NULL!	2	#NULL!	#NULL!	#NULL!
265.07	1	0	#NULL!	0	#NULL!	0	#NULL!	0	#NULL!	0	#NULL!	0	#NULL!	0	#NULL!	0	#NULL!	0	#NULL!	0	#NULL!	#NULL!	#NULL!
265.08	1	0	#NULL!	0	#NULL!	0	#NULL!	0	#NULL!	0	#NULL!	0	#NULL!	0	#NULL!	0	#NULL!	0	#NULL!	0	#NULL!	#NULL!	#NULL!
265.09	1	0	#NULL!	1	#NULL!	0	#NULL!	0	#NULL!	0	#NULL!	0	#NULL!	0	#NULL!	1	#NULL!	0	#NULL!	4	#NULL!	#NULL!	#NULL!
265.1	2	0	#NULL!	0	#NULL!	0	#NULL!	0	#NULL!	0	#NULL!	0	#NULL!	0	#NULL!	0	#NULL!	0	#NULL!	0	#NULL!	#NULL!	#NULL!
265.11	1	0	#NULL!	0	#NULL!	0	#NULL!	0	#NULL!	0	#NULL!	0	#NULL!	0	#NULL!	0	#NULL!	0	#NULL!	0	#NULL!	#NULL!	#NULL!
265.12	1	0	#NULL!	0	#NULL!	0	#NULL!	0	#NULL!	0	#NULL!	0	#NULL!	0	#NULL!	0	#NULL!	0	#NULL!	0	#NULL!	#NULL!	#NULL!
265.13	3	0	#NULL!	0	#NULL!	0	#NULL!	0	#NULL!	0	#NULL!	0	#NULL!	0	#NULL!	0	#NULL!	0	#NULL!	0	#NULL!	#NULL!	#NULL!
265.14	7	0	#NULL!	0	#NULL!	0	#NULL!	0	#NULL!	0	#NULL!	1	#NULL!	0	#NULL!	0	#NULL!	0	#NULL!	2	#NULL!	#NULL!	#NULL!
266.01	1	0	#NULL!	0	#NULL!	0	#NULL!	0	#NULL!	0	#NULL!	0	#NULL!	0	#NULL!	0	#NULL!	0	#NULL!	0	#NULL!	#NULL!	#NULL!
266.02	1	0	#NULL!	0	#NULL!	0	#NULL!	0	#NULL!	0	#NULL!	0	#NULL!	0	#NULL!	0	#NULL!	0	#NULL!	0	#NULL!	#NULL!	#NULL!
266.03	2	0	#NULL!	0	#NULL!	0	#NULL!	0	#NULL!	0	#NULL!	0	#NULL!	0	#NULL!	0	#NULL!	0	#NULL!	0	#NULL!	#NULL!	#NULL!
266.04	10	0	#NULL!	0	#NULL!	0	#NULL!	0	#NULL!	0	#NULL!	0	#NULL!	0	#NULL!	0	#NULL!	0	#NULL!	0	#NULL!	#NULL!	#NULL!
266.05	9	0	#NULL!	0	#NULL!	0	#NULL!	0	#NULL!	0	#NULL!	0	#NULL!	0	#NULL!	0	#NULL!	0	#NULL!	0	#NULL!	#NULL!	#NULL!
267.01	2	0	#NULL!	0	#NULL!	0	#NULL!	0	#NULL!	0	#NULL!	0	#NULL!	0	#NULL!	0	#NULL!	0	#NULL!	0	#NULL!	#NULL!	#NULL!
267.02	7	0	#NULL!	0	#NULL!	0	#NULL!	0	#NULL!	0	#NULL!	0	#NULL!	0	#NULL!	0	#NULL!	0	#NULL!	0	#NULL!	#NULL!	#NULL!
267.03	8	1	#NULL!	1	#NULL!	0	#NULL!	0	#NULL!	0	#NULL!	0	#NULL!	0	#NULL!	0	#NULL!	1	#NULL!	7	#NULL!	#NULL!	#NULL!
267.04	5	0	#NULL!	0	#NULL!	0	#NULL!	0	#NULL!	0	#NULL!	0	#NULL!	0	#NULL!	0	#NULL!	0	#NULL!	0	#NULL!	#NULL!	#NULL!
267.05	5	0	#NULL!	0	#NULL!	0	#NULL!	0	#NULL!	0	#NULL!	0	#NULL!	0	#NULL!	0	#NULL!	0	#NULL!	0	#NULL!	#NULL!	#NULL!
267.06	1	0	#NULL!	0	#NULL!	0	#NULL!	0	#NULL!	0	#NULL!	0	#NULL!	0	#NULL!	0	#NULL!	0	#NULL!	0	#NULL!	#NULL!	#NULL!
267.07	1	0	#NULL!	0	#NULL!	0	#NULL!	0	#NULL!	0	#NULL!	0	#NULL!	0	#NULL!	0	#NULL!	0	#NULL!	0	#NULL!	#NULL!	#NULL!
268.01	1	0	#NULL!	0	#NULL!	0	#NULL!	0	#NULL!	0	#NULL!	0	#NULL!	0	#NULL!	0	#NULL!	0	#NULL!	0	#NULL!	#NULL!	#NULL!
268.02	1	0	#NULL!	0	#NULL!	0	#NULL!	0	#NULL!	0	#NULL!	0	#NULL!	0	#NULL!	0	#NULL!	0	#NULL!	0	#NULL!	#NULL!	#NULL!
268.03	6	0	#NULL!	0	#NULL!	0	#NULL!	0	#NULL!	0	#NULL!	0	#NULL!	0	#NULL!	0	#NULL!	0	#NULL!	0	#NULL!	#NULL!	#NULL!
268.04	6	0	#NULL!	0	#NULL!	0	#NULL!	0	#NULL!	0	#NULL!	0	#NULL!	0	#NULL!	0	#NULL!	0	#NULL!	0	#NULL!	#NULL!	#NULL!
268.05	6	0	#NULL!	1	#NULL!	0	#NULL!	0	#NULL!	0	#NULL!	1	#NULL!	0	#NULL!	0	#NULL!	0	#NULL!	6	#NULL!	#NULL!	#NULL!
268.06	1	0	#NULL!	1	#NULL!	0	#NULL!	0	#NULL!	0	#NULL!	1	#NULL!	0	#NULL!	0	#NULL!	0	#NULL!	5	#NULL!	#NULL!	#NULL!
268.07	4	0	#NULL!	0	#NULL!	0	#NULL!	0	#NULL!	0	#NULL!	0	#NULL!	0	#NULL!	0	#NULL!	0	#NULL!	0	#NULL!	#NULL!	#NULL!
268.08	2	0	#NULL!	0	#NULL!	0	#NULL!	0	#NULL!	0	#NULL!	0	#NULL!	0	#NULL!	0	#NULL!	0	#NULL!	0	#NULL!	#NULL!	#NULL!
269.01	4	0	#NULL!	0	#NULL!	0	#NULL!	0	#NULL!	0	#NULL!	0	#NULL!	0	#NULL!	0	#NULL!	0	#NULL!	0	#NULL!	#NULL!	#NULL!
269.02	7	0	#NULL!	0	#NULL!	0	#NULL!	0	#NULL!	0	#NULL!	0	#NULL!	0	#NULL!	0	#NULL!	0	#NULL!	0	#NULL!	#NULL!	#NULL!
269.03	1	0	#NULL!	1	#NULL!	0	#NULL!	0	#NULL!	0	#NULL!	1	#NULL!	0	#NULL!	0	#NULL!	0	#NULL!	6	#NULL!	#NULL!	#NULL!
269.04	6	0	#NULL!	1	#NULL!	0	#NULL!	0	#NULL!	0	#NULL!	1	#NULL!	0	#NULL!	0	#NULL!	0	#NULL!	5	#NULL!	#NULL!	#NULL!
269.05	1	0	#NULL!	0	#NULL!	0	#NULL!	0	#NULL!	0	#NULL!	0	#NULL!	0	#NULL!	0	#NULL!	0	#NULL!	0	#NULL!	#NULL!	#NULL!
269.06	2	0	#NULL!	0	#NULL!	0	#NULL!	0	#NULL!	0	#NULL!	0	#NULL!	0	#NULL!	0	#NULL!	0	#NULL!	0	#NULL!	#NULL!	#NULL!
269.07	2	0	#NULL!	0	#NULL!	0	#NULL!	0	#NULL!	0	#NULL!	0	#NULL!	0	#NULL!	0	#NULL!	0	#NULL!	0	#NULL!	#NULL!	#NULL!
269.08	1	0	#NULL!	0	#NULL!	0	#NULL!	0	#NULL!	0	#NULL!	0	#NULL!	0	#NULL!	0	#NULL!	0	#NULL!	0	#NULL!	#NULL!	#NULL!
269.09	1	0	#NULL!	0	#NULL!	0	#NULL!	0	#NULL!	0	#NULL!	0	#NULL!	0	#NULL!	0	#NULL!	0	#NULL!	0	#NULL!	#NULL!	#NULL!
270.01	10	0	#NULL!	0	#NULL!	0	#NULL!	0	#NULL!	0	#NULL!	0	#NULL!	0	#NULL!	0	#NULL!	0	#NULL!	0	#NULL!	#NULL!	#NULL!
270.02	4	0	#NULL!	1	#NULL!	1	#NULL!	0	#NULL!	0	#NULL!	0	#NULL!	0	#NULL!	0	#NULL!	0	#NULL!	5	#NULL!	#NULL!	#NULL!
270.03	1	1	#NULL!	1	#NULL!	0	#NULL!	0	#NULL!	0	#NULL!	0	#NULL!	0	#NULL!	0	#NULL!	1	#NULL!	7	#NULL!	#NULL!	#NULL!
270.04	1	0	#NULL!	0	#NULL!	0	#NULL!	0	#NULL!	0	#NULL!	0	#NULL!	0	#NULL!	0	#NULL!	0	#NULL!	0	#NULL!	#NULL!	#NULL!
271.01	1	0	#NULL!	0	#NULL!	0	#NULL!	0	#NULL!	0	#NULL!	0	#NULL!	0	#NULL!	0	#NULL!	0	#NULL!	0	#NULL!	#NULL!	#NULL!
271.02	1	0	#NULL!	0	#NULL!	0	#NULL!	0	#NULL!	0	#NULL!	0	#NULL!	0	#NULL!	0	#NULL!	0	#NULL!	0	#NULL!	#NULL!	#NULL!
271.03	9	0	#NULL!	0	#NULL!	1	#NULL!	1	#NULL!	0	#NULL!	0	#NULL!	0	#NULL!	0	#NULL!	0	#NULL!	4	#NULL!	#NULL!	#NULL!
272.01	10	0	#NULL!	0	#NULL!	0	#NULL!	0	#NULL!	0	#NULL!	0	#NULL!	0	#NULL!	0	#NULL!	0	#NULL!	0	#NULL!	#NULL!	#NULL!
272.02	5	0	#NULL!	0	#NULL!	0	#NULL!	0	#NULL!	0	#NULL!	0	#NULL!	0	#NULL!	0	#NULL!	0	#NULL!	0	#NULL!	#NULL!	#NULL!
272.03	5	0	#NULL!	0	#NULL!	0	#NULL!	0	#NULL!	0	#NULL!	0	#NULL!	0	#NULL!	0	#NULL!	0	#NULL!	0	#NULL!	#NULL!	#NULL!
272.04	8	1	#NULL!	1	#NULL!	0	#NULL!	0	#NULL!	0	#NULL!	0	#NULL!	0	#NULL!	0	#NULL!	1	#NULL!	7	#NULL!	#NULL!	#NULL!
273.01	1	0	#NULL!	0	#NULL!	0	#NULL!	0	#NULL!	0	#NULL!	0	#NULL!	0	#NULL!	0	#NULL!	0	#NULL!	0	#NULL!	#NULL!	#NULL!
273.02	1	0	#NULL!	0	#NULL!	0	#NULL!	0	#NULL!	0	#NULL!	0	#NULL!	0	#NULL!	0	#NULL!	0	#NULL!	0	#NULL!	#NULL!	#NULL!
273.03	1	0	#NULL!	1	#NULL!	0	#NULL!	0	#NULL!	0	#NULL!	0	#NULL!	0	#NULL!	0	#NULL!	0	#NULL!	3	#NULL!	#NULL!	#NULL!
273.04	4	0	#NULL!	0	#NULL!	0	#NULL!	0	#NULL!	0	#NULL!	0	#NULL!	0	#NULL!	0	#NULL!	0	#NULL!	0	#NULL!	#NULL!	#NULL!
273.05	4	0	#NULL!	0	#NULL!	0	#NULL!	0	#NULL!	0	#NULL!	0	#NULL!	0	#NULL!	0	#NULL!	0	#NULL!	0	#NULL!	#NULL!	#NULL!
274.01	2	0	#NULL!	0	#NULL!	0	#NULL!	0	#NULL!	0	#NULL!	0	#NULL!	0	#NULL!	0	#NULL!	0	#NULL!	0	#NULL!	#NULL!	#NULL!
274.02	2	0	#NULL!	0	#NULL!	0	#NULL!	0	#NULL!	0	#NULL!	0	#NULL!	0	#NULL!	0	#NULL!	0	#NULL!	0	#NULL!	#NULL!	#NULL!
274.03	1	0	#NULL!	0	#NULL!	0	#NULL!	0	#NULL!	1	#NULL!	0	#NULL!	0	#NULL!	0	#NULL!	0	#NULL!	1	#NULL!	#NULL!	#NULL!
274.04	8	1	#NULL!	1	#NULL!	0	#NULL!	0	#NULL!	0	#NULL!	0	#NULL!	0	#NULL!	0	#NULL!	1	#NULL!	7	#NULL!	#NULL!	#NULL!
274.05	1	0	#NULL!	0	#NULL!	0	#NULL!	0	#NULL!	0	#NULL!	0	#NULL!	0	#NULL!	0	#NULL!	0	#NULL!	0	#NULL!	#NULL!	#NULL!
275.01	1	0	#NULL!	0	#NULL!	0	#NULL!	0	#NULL!	0	#NULL!	0	#NULL!	0	#NULL!	0	#NULL!	0	#NULL!	0	#NULL!	#NULL!	#NULL!
275.02	1	0	#NULL!	0	#NULL!	1	#NULL!	0	#NULL!	0	#NULL!	0	#NULL!	0	#NULL!	0	#NULL!	0	#NULL!	2	#NULL!	#NULL!	#NULL!
275.03	1	0	#NULL!	0	#NULL!	0	#NULL!	0	#NULL!	0	#NULL!	0	#NULL!	0	#NULL!	0	#NULL!	0	#NULL!	0	#NULL!	#NULL!	#NULL!
275.04	4	0	#NULL!	0	#NULL!	0	#NULL!	0	#NULL!	0	#NULL!	0	#NULL!	0	#NULL!	0	#NULL!	0	#NULL!	0	#NULL!	#NULL!	#NULL!
275.05	1	0	#NULL!	0	#NULL!	0	#NULL!	0	#NULL!	0	#NULL!	0	#NULL!	0	#NULL!	0	#NULL!	0	#NULL!	0	#NULL!	#NULL!	#NULL!
275.06	1	0	#NULL!	0	#NULL!	0	#NULL!	0	#NULL!	0	#NULL!	0	#NULL!	0	#NULL!	0	#NULL!	0	#NULL!	0	#NULL!	#NULL!	#NULL!
275.07	1	0	#NULL!	1	#NULL!	0	#NULL!	0	#NULL!	0	#NULL!	0	#NULL!	0	#NULL!	0	#NULL!	0	#NULL!	3	#NULL!	#NULL!	#NULL!
275.08	1	0	#NULL!	0	#NULL!	0	#NULL!	0	#NULL!	0	#NULL!	0	#NULL!	0	#NULL!	0	#NULL!	0	#NULL!	0	#NULL!	#NULL!	#NULL!
276.01	1	0	#NULL!	0	#NULL!	0	#NULL!	0	#NULL!	0	#NULL!	0	#NULL!	0	#NULL!	0	#NULL!	0	#NULL!	0	#NULL!	#NULL!	#NULL!
276.02	1	0	#NULL!	0	#NULL!	0	#NULL!	0	#NULL!	0	#NULL!	0	#NULL!	0	#NULL!	0	#NULL!	0	#NULL!	0	#NULL!	#NULL!	#NULL!
276.03	5	0	#NULL!	0	#NULL!	0	#NULL!	0	#NULL!	0	#NULL!	0	#NULL!	0	#NULL!	0	#NULL!	0	#NULL!	0	#NULL!	#NULL!	#NULL!
276.04	5	0	#NULL!	0	#NULL!	0	#NULL!	0	#NULL!	0	#NULL!	0	#NULL!	0	#NULL!	0	#NULL!	0	#NULL!	0	#NULL!	#NULL!	#NULL!
276.05	5	0	#NULL!	0	#NULL!	0	#NULL!	0	#NULL!	0	#NULL!	0	#NULL!	0	#NULL!	0	#NULL!	0	#NULL!	0	#NULL!	#NULL!	#NULL!
276.06	9	0	#NULL!	0	#NULL!	0	#NULL!	0	#NULL!	0	#NULL!	0	#NULL!	0	#NULL!	0	#NULL!	0	#NULL!	0	#NULL!	#NULL!	#NULL!
277.01	8	0	#NULL!	0	#NULL!	0	#NULL!	0	#NULL!	0	#NULL!	0	#NULL!	0	#NULL!	0	#NULL!	0	#NULL!	0	#NULL!	#NULL!	#NULL!
277.02	8	0	#NULL!	0	#NULL!	0	#NULL!	0	#NULL!	0	#NULL!	0	#NULL!	0	#NULL!	0	#NULL!	0	#NULL!	0	#NULL!	#NULL!	#NULL!
277.03	9	0	#NULL!	0	#NULL!	0	#NULL!	0	#NULL!	0	#NULL!	0	#NULL!	0	#NULL!	0	#NULL!	0	#NULL!	0	#NULL!	#NULL!	#NULL!
277.04	1	0	#NULL!	0	#NULL!	0	#NULL!	0	#NULL!	0	#NULL!	0	#NULL!	0	#NULL!	0	#NULL!	0	#NULL!	0	#NULL!	#NULL!	#NULL!
278.01	1	0	#NULL!	0	#NULL!	0	#NULL!	0	#NULL!	0	#NULL!	0	#NULL!	0	#NULL!	0	#NULL!	0	#NULL!	0	#NULL!	#NULL!	#NULL!
278.02	9	0	#NULL!	0	#NULL!	0	#NULL!	0	#NULL!	0	#NULL!	0	#NULL!	0	#NULL!	0	#NULL!	0	#NULL!	0	#NULL!	#NULL!	#NULL!
278.03	8	0	#NULL!	0	#NULL!	0	#NULL!	0	#NULL!	0	#NULL!	0	#NULL!	0	#NULL!	0	#NULL!	0	#NULL!	0	#NULL!	#NULL!	#NULL!
278.04	1	0	#NULL!	1	#NULL!	0	#NULL!	0	#NULL!	0	#NULL!	0	#NULL!	0	#NULL!	0	#NULL!	0	#NULL!	3	#NULL!	#NULL!	#NULL!
278.05	8	0	#NULL!	0	#NULL!	0	#NULL!	0	#NULL!	0	#NULL!	0	#NULL!	0	#NULL!	0	#NULL!	0	#NULL!	0	#NULL!	#NULL!	#NULL!
279.01	1	0	#NULL!	0	#NULL!	0	#NULL!	0	#NULL!	0	#NULL!	0	#NULL!	0	#NULL!	0	#NULL!	0	#NULL!	0	#NULL!	#NULL!	#NULL!
279.02	1	0	#NULL!	0	#NULL!	0	#NULL!	0	#NULL!	0	#NULL!	0	#NULL!	0	#NULL!	0	#NULL!	0	#NULL!	0	#NULL!	#NULL!	#NULL!
279.03	1	0	#NULL!	0	#NULL!	0	#NULL!	0	#NULL!	0	#NULL!	0	#NULL!	0	#NULL!	0	#NULL!	0	#NULL!	0	#NULL!	#NULL!	#NULL!
279.04	1	0	#NULL!	0	#NULL!	0	#NULL!	0	#NULL!	0	#NULL!	0	#NULL!	0	#NULL!	0	#NULL!	0	#NULL!	0	#NULL!	#NULL!	#NULL!
279.05	8	0	#NULL!	0	#NULL!	0	#NULL!	0	#NULL!	0	#NULL!	0	#NULL!	0	#NULL!	0	#NULL!	0	#NULL!	0	#NULL!	#NULL!	#NULL!
280.01	2	0	#NULL!	0	#NULL!	0	#NULL!	0	#NULL!	0	#NULL!	0	#NULL!	0	#NULL!	0	#NULL!	0	#NULL!	0	#NULL!	#NULL!	#NULL!
280.02	1	0	#NULL!	0	#NULL!	0	#NULL!	0	#NULL!	0	#NULL!	0	#NULL!	0	#NULL!	0	#NULL!	0	#NULL!	0	#NULL!	#NULL!	#NULL!
280.03	2	0	#NULL!	0	#NULL!	0	#NULL!	0	#NULL!	0	#NULL!	0	#NULL!	0	#NULL!	0	#NULL!	0	#NULL!	0	#NULL!	#NULL!	#NULL!
280.04	1	0	#NULL!	0	#NULL!	0	#NULL!	0	#NULL!	0	#NULL!	0	#NULL!	0	#NULL!	0	#NULL!	0	#NULL!	0	#NULL!	#NULL!	#NULL!
280.05	8	1	#NULL!	1	#NULL!	0	#NULL!	0	#NULL!	0	#NULL!	0	#NULL!	0	#NULL!	0	#NULL!	1	#NULL!	7	#NULL!	#NULL!	#NULL!
281.01	8	0	#NULL!	0	#NULL!	0	#NULL!	0	#NULL!	0	#NULL!	0	#NULL!	0	#NULL!	0	#NULL!	0	#NULL!	0	#NULL!	#NULL!	#NULL!
281.02	3	0	#NULL!	0	#NULL!	0	#NULL!	0	#NULL!	0	#NULL!	0	#NULL!	0	#NULL!	0	#NULL!	0	#NULL!	0	#NULL!	#NULL!	#NULL!
281.03	7	0	#NULL!	0	#NULL!	0	#NULL!	0	#NULL!	0	#NULL!	0	#NULL!	0	#NULL!	0	#NULL!	0	#NULL!	0	#NULL!	#NULL!	#NULL!
281.04	10	0	#NULL!	0	#NULL!	0	#NULL!	0	#NULL!	0	#NULL!	0	#NULL!	0	#NULL!	0	#NULL!	0	#NULL!	0	#NULL!	#NULL!	#NULL!
281.05	1	0	#NULL!	0	#NULL!	0	#NULL!	0	#NULL!	0	#NULL!	0	#NULL!	0	#NULL!	0	#NULL!	0	#NULL!	0	#NULL!	#NULL!	#NULL!
281.06	1	0	#NULL!	0	#NULL!	0	#NULL!	0	#NULL!	0	#NULL!	0	#NULL!	0	#NULL!	0	#NULL!	0	#NULL!	0	#NULL!	#NULL!	#NULL!
281.07	1	0	#NULL!	0	#NULL!	0	#NULL!	0	#NULL!	0	#NULL!	0	#NULL!	0	#NULL!	0	#NULL!	0	#NULL!	0	#NULL!	#NULL!	#NULL!
281.08	1	0	#NULL!	0	#NULL!	0	#NULL!	0	#NULL!	0	#NULL!	0	#NULL!	0	#NULL!	0	#NULL!	0	#NULL!	0	#NULL!	#NULL!	#NULL!
281.09	2	0	#NULL!	0	#NULL!	0	#NULL!	0	#NULL!	0	#NULL!	0	#NULL!	0	#NULL!	0	#NULL!	0	#NULL!	0	#NULL!	#NULL!	#NULL!
281.1	1	0	#NULL!	0	#NULL!	0	#NULL!	0	#NULL!	0	#NULL!	0	#NULL!	0	#NULL!	0	#NULL!	0	#NULL!	0	#NULL!	#NULL!	#NULL!
281.11	1	0	#NULL!	0	#NULL!	1	#NULL!	0	#NULL!	0	#NULL!	0	#NULL!	0	#NULL!	0	#NULL!	0	#NULL!	2	#NULL!	#NULL!	#NULL!
281.12	6	0	#NULL!	0	#NULL!	0	#NULL!	1	#NULL!	0	#NULL!	0	#NULL!	0	#NULL!	0	#NULL!	0	#NULL!	2	#NULL!	#NULL!	#NULL!
282.01	1	0	#NULL!	0	#NULL!	0	#NULL!	0	#NULL!	0	#NULL!	0	#NULL!	0	#NULL!	0	#NULL!	0	#NULL!	0	#NULL!	#NULL!	#NULL!
282.02	2	0	#NULL!	0	#NULL!	0	#NULL!	0	#NULL!	0	#NULL!	0	#NULL!	0	#NULL!	0	#NULL!	0	#NULL!	0	#NULL!	#NULL!	#NULL!
282.03	1	0	#NULL!	0	#NULL!	1	#NULL!	0	#NULL!	0	#NULL!	0	#NULL!	0	#NULL!	0	#NULL!	0	#NULL!	2	#NULL!	#NULL!	#NULL!
282.04	2	0	#NULL!	0	#NULL!	0	#NULL!	0	#NULL!	0	#NULL!	0	#NULL!	0	#NULL!	0	#NULL!	0	#NULL!	0	#NULL!	#NULL!	#NULL!
282.05	2	0	#NULL!	0	#NULL!	0	#NULL!	0	#NULL!	0	#NULL!	0	#NULL!	0	#NULL!	0	#NULL!	0	#NULL!	0	#NULL!	#NULL!	#NULL!
282.06	1	0	#NULL!	0	#NULL!	0	#NULL!	0	#NULL!	0	#NULL!	0	#NULL!	0	#NULL!	0	#NULL!	0	#NULL!	0	#NULL!	#NULL!	#NULL!
282.07	1	0	#NULL!	0	#NULL!	0	#NULL!	0	#NULL!	0	#NULL!	0	#NULL!	0	#NULL!	0	#NULL!	0	#NULL!	0	#NULL!	#NULL!	#NULL!
283.01	8	0	#NULL!	0	#NULL!	0	#NULL!	0	#NULL!	0	#NULL!	0	#NULL!	0	#NULL!	0	#NULL!	0	#NULL!	0	#NULL!	#NULL!	#NULL!
283.02	1	0	#NULL!	0	#NULL!	0	#NULL!	0	#NULL!	0	#NULL!	0	#NULL!	0	#NULL!	0	#NULL!	0	#NULL!	0	#NULL!	#NULL!	#NULL!
283.03	2	0	#NULL!	0	#NULL!	0	#NULL!	0	#NULL!	0	#NULL!	0	#NULL!	0	#NULL!	0	#NULL!	0	#NULL!	0	#NULL!	#NULL!	#NULL!
283.04	8	1	#NULL!	1	#NULL!	0	#NULL!	0	#NULL!	0	#NULL!	0	#NULL!	0	#NULL!	0	#NULL!	1	#NULL!	7	#NULL!	#NULL!	#NULL!
284.01	4	0	#NULL!	0	#NULL!	0	#NULL!	0	#NULL!	0	#NULL!	1	#NULL!	0	#NULL!	0	#NULL!	0	#NULL!	2	#NULL!	#NULL!	#NULL!
284.02	1	0	#NULL!	0	#NULL!	0	#NULL!	0	#NULL!	0	#NULL!	1	#NULL!	0	#NULL!	0	#NULL!	0	#NULL!	2	#NULL!	#NULL!	#NULL!
284.03	1	0	#NULL!	1	#NULL!	0	#NULL!	0	#NULL!	0	#NULL!	1	#NULL!	0	#NULL!	0	#NULL!	0	#NULL!	5	#NULL!	#NULL!	#NULL!
284.04	1	0	#NULL!	0	#NULL!	0	#NULL!	0	#NULL!	0	#NULL!	1	#NULL!	0	#NULL!	0	#NULL!	0	#NULL!	2	#NULL!	#NULL!	#NULL!
284.05	7	0	#NULL!	0	#NULL!	0	#NULL!	0	#NULL!	0	#NULL!	1	#NULL!	0	#NULL!	0	#NULL!	0	#NULL!	2	#NULL!	#NULL!	#NULL!
284.06	8	1	#NULL!	1	#NULL!	0	#NULL!	0	#NULL!	0	#NULL!	0	#NULL!	0	#NULL!	0	#NULL!	1	#NULL!	7	#NULL!	#NULL!	#NULL!
285.01	1	0	#NULL!	0	#NULL!	0	#NULL!	0	#NULL!	0	#NULL!	0	#NULL!	0	#NULL!	0	#NULL!	0	#NULL!	0	#NULL!	#NULL!	#NULL!
285.02	1	0	#NULL!	0	#NULL!	0	#NULL!	0	#NULL!	0	#NULL!	0	#NULL!	0	#NULL!	0	#NULL!	0	#NULL!	0	#NULL!	#NULL!	#NULL!
285.03	1	0	#NULL!	1	#NULL!	0	#NULL!	0	#NULL!	0	#NULL!	0	#NULL!	0	#NULL!	0	#NULL!	0	#NULL!	3	#NULL!	#NULL!	#NULL!
285.04	10	0	#NULL!	0	#NULL!	0	#NULL!	0	#NULL!	0	#NULL!	0	#NULL!	0	#NULL!	0	#NULL!	0	#NULL!	0	#NULL!	#NULL!	#NULL!
285.05	2	0	#NULL!	0	#NULL!	0	#NULL!	0	#NULL!	0	#NULL!	0	#NULL!	0	#NULL!	0	#NULL!	0	#NULL!	0	#NULL!	#NULL!	#NULL!
285.06	2	0	#NULL!	0	#NULL!	0	#NULL!	0	#NULL!	0	#NULL!	0	#NULL!	0	#NULL!	0	#NULL!	0	#NULL!	0	#NULL!	#NULL!	#NULL!
286.01	1	0	#NULL!	0	#NULL!	0	#NULL!	0	#NULL!	0	#NULL!	0	#NULL!	0	#NULL!	0	#NULL!	0	#NULL!	0	#NULL!	#NULL!	#NULL!
286.02	1	0	#NULL!	0	#NULL!	0	#NULL!	0	#NULL!	0	#NULL!	0	#NULL!	0	#NULL!	0	#NULL!	0	#NULL!	0	#NULL!	#NULL!	#NULL!
286.03	1	0	#NULL!	0	#NULL!	1	#NULL!	0	#NULL!	0	#NULL!	0	#NULL!	0	#NULL!	0	#NULL!	0	#NULL!	2	#NULL!	#NULL!	#NULL!
286.04	1	0	#NULL!	0	#NULL!	0	#NULL!	0	#NULL!	0	#NULL!	0	#NULL!	0	#NULL!	0	#NULL!	0	#NULL!	0	#NULL!	#NULL!	#NULL!
287.01	2	0	#NULL!	0	#NULL!	0	#NULL!	0	#NULL!	0	#NULL!	0	#NULL!	0	#NULL!	0	#NULL!	0	#NULL!	0	#NULL!	#NULL!	#NULL!
287.02	1	0	#NULL!	0	#NULL!	0	#NULL!	0	#NULL!	0	#NULL!	1	#NULL!	0	#NULL!	0	#NULL!	0	#NULL!	2	#NULL!	#NULL!	#NULL!
287.03	2	0	#NULL!	0	#NULL!	0	#NULL!	0	#NULL!	0	#NULL!	0	#NULL!	0	#NULL!	0	#NULL!	0	#NULL!	0	#NULL!	#NULL!	#NULL!
287.04	1	0	#NULL!	0	#NULL!	0	#NULL!	0	#NULL!	0	#NULL!	1	#NULL!	0	#NULL!	0	#NULL!	0	#NULL!	2	#NULL!	#NULL!	#NULL!
287.05	1	0	#NULL!	0	#NULL!	0	#NULL!	0	#NULL!	0	#NULL!	0	#NULL!	0	#NULL!	0	#NULL!	0	#NULL!	0	#NULL!	#NULL!	#NULL!
287.06	1	0	#NULL!	0	#NULL!	0	#NULL!	0	#NULL!	0	#NULL!	0	#NULL!	0	#NULL!	0	#NULL!	0	#NULL!	0	#NULL!	#NULL!	#NULL!
287.07	1	0	#NULL!	0	#NULL!	0	#NULL!	0	#NULL!	0	#NULL!	0	#NULL!	0	#NULL!	0	#NULL!	0	#NULL!	0	#NULL!	#NULL!	#NULL!
287.08	2	0	#NULL!	0	#NULL!	0	#NULL!	0	#NULL!	0	#NULL!	0	#NULL!	0	#NULL!	0	#NULL!	0	#NULL!	0	#NULL!	#NULL!	#NULL!
287.09	2	0	#NULL!	0	#NULL!	0	#NULL!	0	#NULL!	0	#NULL!	0	#NULL!	0	#NULL!	0	#NULL!	0	#NULL!	0	#NULL!	#NULL!	#NULL!
287.1	8	0	#NULL!	0	#NULL!	0	#NULL!	0	#NULL!	0	#NULL!	0	#NULL!	0	#NULL!	0	#NULL!	0	#NULL!	0	#NULL!	#NULL!	#NULL!
287.11	8	0	#NULL!	0	#NULL!	0	#NULL!	0	#NULL!	0	#NULL!	0	#NULL!	0	#NULL!	0	#NULL!	0	#NULL!	0	#NULL!	#NULL!	#NULL!
287.12	8	0	#NULL!	0	#NULL!	0	#NULL!	0	#NULL!	0	#NULL!	0	#NULL!	0	#NULL!	0	#NULL!	0	#NULL!	0	#NULL!	#NULL!	#NULL!
287.13	8	0	#NULL!	0	#NULL!	0	#NULL!	0	#NULL!	0	#NULL!	0	#NULL!	0	#NULL!	0	#NULL!	0	#NULL!	0	#NULL!	#NULL!	#NULL!
287.14	4	0	#NULL!	1	#NULL!	1	#NULL!	0	#NULL!	0	#NULL!	0	#NULL!	0	#NULL!	0	#NULL!	0	#NULL!	5	#NULL!	#NULL!	#NULL!
288.01	8	0	#NULL!	0	#NULL!	0	#NULL!	0	#NULL!	0	#NULL!	0	#NULL!	0	#NULL!	0	#NULL!	0	#NULL!	0	#NULL!	#NULL!	#NULL!
288.02	1	0	#NULL!	1	#NULL!	0	#NULL!	0	#NULL!	0	#NULL!	0	#NULL!	1	#NULL!	0	#NULL!	0	#NULL!	5	#NULL!	#NULL!	#NULL!
288.03	1	0	#NULL!	0	#NULL!	0	#NULL!	0	#NULL!	0	#NULL!	0	#NULL!	0	#NULL!	0	#NULL!	0	#NULL!	0	#NULL!	#NULL!	#NULL!
288.04	4	0	#NULL!	0	#NULL!	0	#NULL!	0	#NULL!	0	#NULL!	0	#NULL!	0	#NULL!	0	#NULL!	0	#NULL!	0	#NULL!	#NULL!	#NULL!
288.05	9	0	#NULL!	0	#NULL!	0	#NULL!	0	#NULL!	0	#NULL!	0	#NULL!	0	#NULL!	0	#NULL!	0	#NULL!	0	#NULL!	#NULL!	#NULL!
288.06	2	0	#NULL!	0	#NULL!	0	#NULL!	0	#NULL!	0	#NULL!	0	#NULL!	0	#NULL!	0	#NULL!	0	#NULL!	0	#NULL!	#NULL!	#NULL!
288.07	2	0	#NULL!	0	#NULL!	0	#NULL!	0	#NULL!	0	#NULL!	0	#NULL!	0	#NULL!	0	#NULL!	0	#NULL!	0	#NULL!	#NULL!	#NULL!
289.01	6	0	#NULL!	0	#NULL!	0	#NULL!	0	#NULL!	0	#NULL!	1	#NULL!	0	#NULL!	1	#NULL!	0	#NULL!	3	#NULL!	#NULL!	#NULL!
289.02	2	0	#NULL!	0	#NULL!	0	#NULL!	0	#NULL!	0	#NULL!	0	#NULL!	0	#NULL!	0	#NULL!	0	#NULL!	0	#NULL!	#NULL!	#NULL!
289.03	1	0	#NULL!	0	#NULL!	0	#NULL!	0	#NULL!	0	#NULL!	0	#NULL!	0	#NULL!	0	#NULL!	0	#NULL!	0	#NULL!	#NULL!	#NULL!
289.04	1	0	#NULL!	0	#NULL!	0	#NULL!	0	#NULL!	0	#NULL!	0	#NULL!	0	#NULL!	0	#NULL!	0	#NULL!	0	#NULL!	#NULL!	#NULL!
289.05	6	0	#NULL!	0	#NULL!	0	#NULL!	0	#NULL!	0	#NULL!	1	#NULL!	0	#NULL!	0	#NULL!	0	#NULL!	0	#NULL!	#NULL!	#NULL!
289.06	6	0	#NULL!	0	#NULL!	0	#NULL!	0	#NULL!	0	#NULL!	1	#NULL!	0	#NULL!	1	#NULL!	0	#NULL!	3	#NULL!	#NULL!	#NULL!
289.07	6	0	#NULL!	0	#NULL!	0	#NULL!	0	#NULL!	0	#NULL!	1	#NULL!	0	#NULL!	0	#NULL!	0	#NULL!	0	#NULL!	#NULL!	#NULL!
289.08	6	0	#NULL!	0	#NULL!	0	#NULL!	0	#NULL!	0	#NULL!	0	#NULL!	0	#NULL!	0	#NULL!	0	#NULL!	0	#NULL!	#NULL!	#NULL!
289.09	2	0	#NULL!	0	#NULL!	0	#NULL!	0	#NULL!	0	#NULL!	0	#NULL!	0	#NULL!	0	#NULL!	0	#NULL!	0	#NULL!	#NULL!	#NULL!
289.1	2	0	#NULL!	0	#NULL!	0	#NULL!	0	#NULL!	0	#NULL!	0	#NULL!	0	#NULL!	0	#NULL!	0	#NULL!	0	#NULL!	#NULL!	#NULL!
289.11	1	0	#NULL!	0	#NULL!	1	#NULL!	0	#NULL!	0	#NULL!	0	#NULL!	0	#NULL!	0	#NULL!	0	#NULL!	2	#NULL!	#NULL!	#NULL!
289.12	10	0	#NULL!	0	#NULL!	0	#NULL!	0	#NULL!	0	#NULL!	0	#NULL!	0	#NULL!	0	#NULL!	0	#NULL!	0	#NULL!	#NULL!	#NULL!
290.01	9	0	#NULL!	0	#NULL!	0	#NULL!	0	#NULL!	0	#NULL!	1	#NULL!	0	#NULL!	0	#NULL!	0	#NULL!	2	#NULL!	#NULL!	#NULL!
290.02	2	0	#NULL!	0	#NULL!	0	#NULL!	0	#NULL!	0	#NULL!	0	#NULL!	0	#NULL!	0	#NULL!	0	#NULL!	0	#NULL!	#NULL!	#NULL!
290.03	1	0	#NULL!	0	#NULL!	0	#NULL!	0	#NULL!	0	#NULL!	0	#NULL!	0	#NULL!	0	#NULL!	0	#NULL!	0	#NULL!	#NULL!	#NULL!
290.04	1	0	#NULL!	0	#NULL!	0	#NULL!	0	#NULL!	0	#NULL!	0	#NULL!	0	#NULL!	0	#NULL!	0	#NULL!	0	#NULL!	#NULL!	#NULL!
290.05	8	0	#NULL!	0	#NULL!	0	#NULL!	0	#NULL!	0	#NULL!	1	#NULL!	0	#NULL!	0	#NULL!	0	#NULL!	2	#NULL!	#NULL!	#NULL!
290.06	2	0	#NULL!	0	#NULL!	0	#NULL!	0	#NULL!	0	#NULL!	0	#NULL!	0	#NULL!	0	#NULL!	0	#NULL!	0	#NULL!	#NULL!	#NULL!
290.07	1	0	#NULL!	0	#NULL!	0	#NULL!	1	#NULL!	0	#NULL!	0	#NULL!	0	#NULL!	0	#NULL!	0	#NULL!	2	#NULL!	#NULL!	#NULL!
290.08	8	0	#NULL!	0	#NULL!	0	#NULL!	0	#NULL!	0	#NULL!	0	#NULL!	0	#NULL!	0	#NULL!	0	#NULL!	0	#NULL!	#NULL!	#NULL!
290.09	8	1	#NULL!	1	#NULL!	0	#NULL!	0	#NULL!	0	#NULL!	0	#NULL!	0	#NULL!	0	#NULL!	1	#NULL!	7	#NULL!	#NULL!	#NULL!
291.01	1	0	#NULL!	1	#NULL!	0	#NULL!	0	#NULL!	0	#NULL!	0	#NULL!	0	#NULL!	0	#NULL!	0	#NULL!	3	#NULL!	#NULL!	#NULL!
291.02	1	0	#NULL!	0	#NULL!	0	#NULL!	0	#NULL!	0	#NULL!	0	#NULL!	0	#NULL!	0	#NULL!	0	#NULL!	0	#NULL!	#NULL!	#NULL!
291.03	1	0	#NULL!	0	#NULL!	0	#NULL!	0	#NULL!	0	#NULL!	0	#NULL!	0	#NULL!	0	#NULL!	0	#NULL!	0	#NULL!	#NULL!	#NULL!
291.04	4	0	#NULL!	0	#NULL!	0	#NULL!	0	#NULL!	0	#NULL!	0	#NULL!	0	#NULL!	0	#NULL!	0	#NULL!	0	#NULL!	#NULL!	#NULL!
291.05	8	0	#NULL!	0	#NULL!	0	#NULL!	0	#NULL!	0	#NULL!	0	#NULL!	0	#NULL!	0	#NULL!	0	#NULL!	0	#NULL!	#NULL!	#NULL!
292.01	9	0	#NULL!	0	#NULL!	0	#NULL!	0	#NULL!	0	#NULL!	0	#NULL!	0	#NULL!	0	#NULL!	0	#NULL!	0	#NULL!	#NULL!	#NULL!
292.02	2	0	#NULL!	0	#NULL!	0	#NULL!	0	#NULL!	0	#NULL!	0	#NULL!	0	#NULL!	0	#NULL!	0	#NULL!	0	#NULL!	#NULL!	#NULL!
292.03	1	0	#NULL!	1	#NULL!	0	#NULL!	0	#NULL!	0	#NULL!	0	#NULL!	0	#NULL!	0	#NULL!	0	#NULL!	3	#NULL!	#NULL!	#NULL!
292.04	1	0	#NULL!	0	#NULL!	0	#NULL!	0	#NULL!	0	#NULL!	0	#NULL!	0	#NULL!	0	#NULL!	0	#NULL!	0	#NULL!	#NULL!	#NULL!
292.05	1	0	#NULL!	0	#NULL!	0	#NULL!	1	#NULL!	0	#NULL!	0	#NULL!	0	#NULL!	0	#NULL!	0	#NULL!	2	#NULL!	#NULL!	#NULL!
292.06	1	0	#NULL!	0	#NULL!	0	#NULL!	0	#NULL!	0	#NULL!	0	#NULL!	0	#NULL!	0	#NULL!	0	#NULL!	0	#NULL!	#NULL!	#NULL!
292.07	1	0	#NULL!	0	#NULL!	1	#NULL!	0	#NULL!	0	#NULL!	0	#NULL!	0	#NULL!	0	#NULL!	0	#NULL!	2	#NULL!	#NULL!	#NULL!
292.08	9	0	#NULL!	0	#NULL!	0	#NULL!	0	#NULL!	0	#NULL!	0	#NULL!	0	#NULL!	0	#NULL!	0	#NULL!	0	#NULL!	#NULL!	#NULL!
293.01	1	0	#NULL!	1	#NULL!	0	#NULL!	0	#NULL!	0	#NULL!	0	#NULL!	0	#NULL!	0	#NULL!	0	#NULL!	3	#NULL!	#NULL!	#NULL!
293.02	1	0	#NULL!	0	#NULL!	0	#NULL!	0	#NULL!	0	#NULL!	0	#NULL!	0	#NULL!	0	#NULL!	0	#NULL!	0	#NULL!	#NULL!	#NULL!
293.03	1	0	#NULL!	0	#NULL!	0	#NULL!	0	#NULL!	0	#NULL!	0	#NULL!	0	#NULL!	0	#NULL!	0	#NULL!	0	#NULL!	#NULL!	#NULL!
293.04	5	0	#NULL!	0	#NULL!	0	#NULL!	0	#NULL!	0	#NULL!	0	#NULL!	0	#NULL!	0	#NULL!	0	#NULL!	0	#NULL!	#NULL!	#NULL!
293.05	5	0	#NULL!	0	#NULL!	0	#NULL!	1	#NULL!	0	#NULL!	0	#NULL!	0	#NULL!	0	#NULL!	0	#NULL!	2	#NULL!	#NULL!	#NULL!
293.06	5	0	#NULL!	0	#NULL!	0	#NULL!	1	#NULL!	0	#NULL!	0	#NULL!	0	#NULL!	0	#NULL!	0	#NULL!	2	#NULL!	#NULL!	#NULL!
293.07	8	1	#NULL!	1	#NULL!	0	#NULL!	0	#NULL!	0	#NULL!	0	#NULL!	0	#NULL!	0	#NULL!	1	#NULL!	7	#NULL!	#NULL!	#NULL!
294.01	1	0	#NULL!	0	#NULL!	1	#NULL!	0	#NULL!	0	#NULL!	0	#NULL!	0	#NULL!	0	#NULL!	0	#NULL!	2	#NULL!	#NULL!	#NULL!
294.02	1	0	#NULL!	0	#NULL!	0	#NULL!	0	#NULL!	0	#NULL!	0	#NULL!	0	#NULL!	0	#NULL!	0	#NULL!	0	#NULL!	#NULL!	#NULL!
294.03	1	0	#NULL!	0	#NULL!	0	#NULL!	0	#NULL!	0	#NULL!	0	#NULL!	0	#NULL!	0	#NULL!	0	#NULL!	0	#NULL!	#NULL!	#NULL!
294.04	1	0	#NULL!	0	#NULL!	0	#NULL!	0	#NULL!	0	#NULL!	0	#NULL!	0	#NULL!	0	#NULL!	0	#NULL!	0	#NULL!	#NULL!	#NULL!
294.05	1	0	#NULL!	0	#NULL!	0	#NULL!	0	#NULL!	0	#NULL!	0	#NULL!	0	#NULL!	0	#NULL!	0	#NULL!	0	#NULL!	#NULL!	#NULL!
294.06	2	0	#NULL!	0	#NULL!	0	#NULL!	0	#NULL!	0	#NULL!	0	#NULL!	0	#NULL!	0	#NULL!	0	#NULL!	0	#NULL!	#NULL!	#NULL!
294.07	1	0	#NULL!	0	#NULL!	0	#NULL!	0	#NULL!	0	#NULL!	0	#NULL!	0	#NULL!	0	#NULL!	0	#NULL!	0	#NULL!	#NULL!	#NULL!
294.08	2	0	#NULL!	0	#NULL!	0	#NULL!	0	#NULL!	0	#NULL!	0	#NULL!	0	#NULL!	0	#NULL!	0	#NULL!	0	#NULL!	#NULL!	#NULL!
295.01	9	0	#NULL!	0	#NULL!	0	#NULL!	0	#NULL!	0	#NULL!	0	#NULL!	0	#NULL!	0	#NULL!	0	#NULL!	0	#NULL!	#NULL!	#NULL!
295.02	1	0	#NULL!	1	#NULL!	0	#NULL!	0	#NULL!	0	#NULL!	0	#NULL!	0	#NULL!	0	#NULL!	0	#NULL!	3	#NULL!	#NULL!	#NULL!
295.03	1	0	#NULL!	0	#NULL!	0	#NULL!	0	#NULL!	0	#NULL!	0	#NULL!	0	#NULL!	0	#NULL!	0	#NULL!	0	#NULL!	#NULL!	#NULL!
295.04	1	0	#NULL!	0	#NULL!	0	#NULL!	0	#NULL!	0	#NULL!	0	#NULL!	0	#NULL!	0	#NULL!	0	#NULL!	0	#NULL!	#NULL!	#NULL!
295.05	5	0	#NULL!	0	#NULL!	0	#NULL!	0	#NULL!	0	#NULL!	0	#NULL!	0	#NULL!	0	#NULL!	0	#NULL!	0	#NULL!	#NULL!	#NULL!
295.06	5	0	#NULL!	0	#NULL!	0	#NULL!	0	#NULL!	0	#NULL!	0	#NULL!	0	#NULL!	0	#NULL!	0	#NULL!	0	#NULL!	#NULL!	#NULL!
295.07	5	0	#NULL!	0	#NULL!	0	#NULL!	0	#NULL!	0	#NULL!	0	#NULL!	0	#NULL!	0	#NULL!	0	#NULL!	0	#NULL!	#NULL!	#NULL!
295.08	3	0	#NULL!	0	#NULL!	0	#NULL!	0	#NULL!	0	#NULL!	0	#NULL!	0	#NULL!	0	#NULL!	0	#NULL!	0	#NULL!	#NULL!	#NULL!
295.09	10	0	#NULL!	0	#NULL!	0	#NULL!	0	#NULL!	0	#NULL!	0	#NULL!	0	#NULL!	0	#NULL!	0	#NULL!	0	#NULL!	#NULL!	#NULL!
296.01	1	0	#NULL!	0	#NULL!	0	#NULL!	0	#NULL!	0	#NULL!	0	#NULL!	0	#NULL!	0	#NULL!	0	#NULL!	0	#NULL!	#NULL!	#NULL!
296.02	1	0	#NULL!	0	#NULL!	1	#NULL!	0	#NULL!	0	#NULL!	0	#NULL!	0	#NULL!	0	#NULL!	0	#NULL!	2	#NULL!	#NULL!	#NULL!
297.01	1	0	#NULL!	0	#NULL!	0	#NULL!	0	#NULL!	0	#NULL!	0	#NULL!	0	#NULL!	0	#NULL!	0	#NULL!	0	#NULL!	#NULL!	#NULL!
297.02	8	0	#NULL!	0	#NULL!	0	#NULL!	0	#NULL!	0	#NULL!	0	#NULL!	0	#NULL!	0	#NULL!	0	#NULL!	0	#NULL!	#NULL!	#NULL!
297.03	8	0	#NULL!	0	#NULL!	0	#NULL!	0	#NULL!	0	#NULL!	0	#NULL!	0	#NULL!	0	#NULL!	0	#NULL!	0	#NULL!	#NULL!	#NULL!
298.01	1	0	#NULL!	0	#NULL!	1	#NULL!	0	#NULL!	0	#NULL!	0	#NULL!	0	#NULL!	0	#NULL!	0	#NULL!	2	#NULL!	#NULL!	#NULL!
298.02	1	0	#NULL!	0	#NULL!	0	#NULL!	0	#NULL!	0	#NULL!	0	#NULL!	0	#NULL!	0	#NULL!	0	#NULL!	0	#NULL!	#NULL!	#NULL!
298.03	1	0	#NULL!	0	#NULL!	0	#NULL!	0	#NULL!	0	#NULL!	0	#NULL!	0	#NULL!	0	#NULL!	0	#NULL!	0	#NULL!	#NULL!	#NULL!
298.04	1	0	#NULL!	0	#NULL!	0	#NULL!	0	#NULL!	0	#NULL!	0	#NULL!	0	#NULL!	0	#NULL!	0	#NULL!	0	#NULL!	#NULL!	#NULL!
299.01	10	0	#NULL!	0	#NULL!	0	#NULL!	0	#NULL!	0	#NULL!	0	#NULL!	0	#NULL!	0	#NULL!	0	#NULL!	0	#NULL!	#NULL!	#NULL!
299.02	1	0	#NULL!	0	#NULL!	0	#NULL!	0	#NULL!	0	#NULL!	0	#NULL!	0	#NULL!	0	#NULL!	0	#NULL!	0	#NULL!	#NULL!	#NULL!
299.03	1	0	#NULL!	1	#NULL!	0	#NULL!	0	#NULL!	0	#NULL!	0	#NULL!	0	#NULL!	0	#NULL!	0	#NULL!	3	#NULL!	#NULL!	#NULL!
299.04	8	0	#NULL!	0	#NULL!	0	#NULL!	0	#NULL!	0	#NULL!	0	#NULL!	0	#NULL!	0	#NULL!	0	#NULL!	0	#NULL!	#NULL!	#NULL!
299.05	8	0	#NULL!	0	#NULL!	0	#NULL!	0	#NULL!	0	#NULL!	0	#NULL!	0	#NULL!	0	#NULL!	0	#NULL!	0	#NULL!	#NULL!	#NULL!
299.06	8	0	#NULL!	0	#NULL!	0	#NULL!	0	#NULL!	0	#NULL!	0	#NULL!	0	#NULL!	0	#NULL!	0	#NULL!	0	#NULL!	#NULL!	#NULL!
300.01	5	0	#NULL!	0	#NULL!	0	#NULL!	0	#NULL!	0	#NULL!	0	#NULL!	0	#NULL!	0	#NULL!	0	#NULL!	0	#NULL!	#NULL!	#NULL!
300.02	9	1	#NULL!	1	#NULL!	0	#NULL!	0	#NULL!	0	#NULL!	0	#NULL!	0	#NULL!	0	#NULL!	1	#NULL!	7	#NULL!	#NULL!	#NULL!
300.03	8	0	#NULL!	0	#NULL!	0	#NULL!	0	#NULL!	0	#NULL!	0	#NULL!	0	#NULL!	0	#NULL!	0	#NULL!	0	#NULL!	#NULL!	#NULL!
300.04	8	0	#NULL!	0	#NULL!	0	#NULL!	0	#NULL!	0	#NULL!	0	#NULL!	0	#NULL!	0	#NULL!	0	#NULL!	0	#NULL!	#NULL!	#NULL!
300.05	1	0	#NULL!	0	#NULL!	0	#NULL!	0	#NULL!	0	#NULL!	0	#NULL!	0	#NULL!	0	#NULL!	0	#NULL!	0	#NULL!	#NULL!	#NULL!
300.06	1	0	#NULL!	0	#NULL!	0	#NULL!	0	#NULL!	0	#NULL!	0	#NULL!	0	#NULL!	0	#NULL!	0	#NULL!	0	#NULL!	#NULL!	#NULL!
300.07	1	0	#NULL!	0	#NULL!	1	#NULL!	0	#NULL!	0	#NULL!	0	#NULL!	0	#NULL!	0	#NULL!	0	#NULL!	2	#NULL!	#NULL!	#NULL!
300.08	2	0	#NULL!	0	#NULL!	0	#NULL!	0	#NULL!	0	#NULL!	0	#NULL!	0	#NULL!	0	#NULL!	0	#NULL!	0	#NULL!	#NULL!	#NULL!
300.09	2	0	#NULL!	0	#NULL!	0	#NULL!	0	#NULL!	0	#NULL!	0	#NULL!	0	#NULL!	0	#NULL!	0	#NULL!	0	#NULL!	#NULL!	#NULL!
300.1	2	0	#NULL!	1	#NULL!	0	#NULL!	0	#NULL!	0	#NULL!	0	#NULL!	0	#NULL!	0	#NULL!	0	#NULL!	3	#NULL!	#NULL!	#NULL!
301.01	1	0	#NULL!	0	#NULL!	0	#NULL!	0	#NULL!	0	#NULL!	0	#NULL!	0	#NULL!	0	#NULL!	0	#NULL!	0	#NULL!	#NULL!	#NULL!
301.02	7	0	#NULL!	0	#NULL!	1	#NULL!	0	#NULL!	0	#NULL!	0	#NULL!	0	#NULL!	0	#NULL!	0	#NULL!	2	#NULL!	#NULL!	#NULL!
301.03	4	0	#NULL!	0	#NULL!	0	#NULL!	0	#NULL!	0	#NULL!	0	#NULL!	0	#NULL!	0	#NULL!	0	#NULL!	0	#NULL!	#NULL!	#NULL!
301.04	8	0	#NULL!	0	#NULL!	0	#NULL!	0	#NULL!	0	#NULL!	0	#NULL!	0	#NULL!	0	#NULL!	0	#NULL!	0	#NULL!	#NULL!	#NULL!
302.01	2	0	#NULL!	0	#NULL!	0	#NULL!	0	#NULL!	0	#NULL!	0	#NULL!	0	#NULL!	0	#NULL!	0	#NULL!	0	#NULL!	#NULL!	#NULL!
302.02	2	0	#NULL!	0	#NULL!	0	#NULL!	0	#NULL!	0	#NULL!	0	#NULL!	0	#NULL!	0	#NULL!	0	#NULL!	0	#NULL!	#NULL!	#NULL!
303.01	1	0	#NULL!	0	#NULL!	0	#NULL!	0	#NULL!	0	#NULL!	0	#NULL!	0	#NULL!	0	#NULL!	0	#NULL!	0	#NULL!	#NULL!	#NULL!
304.01	8	1	#NULL!	1	#NULL!	0	#NULL!	0	#NULL!	0	#NULL!	0	#NULL!	0	#NULL!	0	#NULL!	1	#NULL!	7	#NULL!	#NULL!	#NULL!
304.02	1	1	#NULL!	1	#NULL!	0	#NULL!	0	#NULL!	0	#NULL!	0	#NULL!	0	#NULL!	0	#NULL!	1	#NULL!	7	#NULL!	#NULL!	#NULL!
304.03	1	0	#NULL!	0	#NULL!	0	#NULL!	0	#NULL!	0	#NULL!	0	#NULL!	0	#NULL!	0	#NULL!	0	#NULL!	0	#NULL!	#NULL!	#NULL!
304.04	1	0	#NULL!	0	#NULL!	0	#NULL!	0	#NULL!	0	#NULL!	0	#NULL!	0	#NULL!	0	#NULL!	0	#NULL!	0	#NULL!	#NULL!	#NULL!
305.01	1	0	#NULL!	1	#NULL!	0	#NULL!	0	#NULL!	0	#NULL!	0	#NULL!	0	#NULL!	0	#NULL!	0	#NULL!	3	#NULL!	#NULL!	#NULL!
305.02	4	0	#NULL!	1	#NULL!	1	#NULL!	0	#NULL!	0	#NULL!	0	#NULL!	0	#NULL!	0	#NULL!	0	#NULL!	5	#NULL!	#NULL!	#NULL!
306.01	1	0	#NULL!	0	#NULL!	0	#NULL!	0	#NULL!	0	#NULL!	0	#NULL!	0	#NULL!	0	#NULL!	0	#NULL!	0	#NULL!	#NULL!	#NULL!
306.02	2	0	#NULL!	0	#NULL!	0	#NULL!	0	#NULL!	0	#NULL!	0	#NULL!	0	#NULL!	0	#NULL!	0	#NULL!	0	#NULL!	#NULL!	#NULL!
306.03	2	0	#NULL!	0	#NULL!	0	#NULL!	0	#NULL!	0	#NULL!	0	#NULL!	0	#NULL!	0	#NULL!	0	#NULL!	0	#NULL!	#NULL!	#NULL!
306.04	5	0	#NULL!	0	#NULL!	0	#NULL!	0	#NULL!	0	#NULL!	0	#NULL!	0	#NULL!	0	#NULL!	0	#NULL!	0	#NULL!	#NULL!	#NULL!
306.05	5	0	#NULL!	0	#NULL!	0	#NULL!	0	#NULL!	0	#NULL!	0	#NULL!	0	#NULL!	0	#NULL!	0	#NULL!	0	#NULL!	#NULL!	#NULL!
307.01	3	0	#NULL!	0	#NULL!	0	#NULL!	0	#NULL!	0	#NULL!	0	#NULL!	0	#NULL!	0	#NULL!	0	#NULL!	0	#NULL!	#NULL!	#NULL!
307.02	9	0	#NULL!	0	#NULL!	0	#NULL!	0	#NULL!	0	#NULL!	0	#NULL!	0	#NULL!	0	#NULL!	0	#NULL!	0	#NULL!	#NULL!	#NULL!
307.03	1	0	#NULL!	0	#NULL!	0	#NULL!	0	#NULL!	0	#NULL!	0	#NULL!	0	#NULL!	0	#NULL!	0	#NULL!	0	#NULL!	#NULL!	#NULL!
307.04	1	0	#NULL!	0	#NULL!	0	#NULL!	0	#NULL!	0	#NULL!	0	#NULL!	0	#NULL!	0	#NULL!	0	#NULL!	0	#NULL!	#NULL!	#NULL!
307.05	1	0	#NULL!	0	#NULL!	0	#NULL!	0	#NULL!	0	#NULL!	0	#NULL!	0	#NULL!	0	#NULL!	0	#NULL!	0	#NULL!	#NULL!	#NULL!
307.06	1	0	#NULL!	0	#NULL!	0	#NULL!	0	#NULL!	0	#NULL!	0	#NULL!	0	#NULL!	0	#NULL!	0	#NULL!	0	#NULL!	#NULL!	#NULL!
308.01	8	0	#NULL!	0	#NULL!	0	#NULL!	0	#NULL!	0	#NULL!	0	#NULL!	0	#NULL!	0	#NULL!	0	#NULL!	0	#NULL!	#NULL!	#NULL!
308.02	9	0	#NULL!	0	#NULL!	1	#NULL!	0	#NULL!	0	#NULL!	0	#NULL!	0	#NULL!	0	#NULL!	0	#NULL!	2	#NULL!	#NULL!	#NULL!
308.03	2	0	#NULL!	0	#NULL!	0	#NULL!	0	#NULL!	0	#NULL!	0	#NULL!	0	#NULL!	0	#NULL!	0	#NULL!	0	#NULL!	#NULL!	#NULL!
308.04	1	0	#NULL!	0	#NULL!	0	#NULL!	0	#NULL!	0	#NULL!	0	#NULL!	0	#NULL!	0	#NULL!	0	#NULL!	0	#NULL!	#NULL!	#NULL!
309.01	4	0	#NULL!	0	#NULL!	0	#NULL!	0	#NULL!	0	#NULL!	0	#NULL!	0	#NULL!	0	#NULL!	0	#NULL!	0	#NULL!	#NULL!	#NULL!
309.02	4	0	#NULL!	0	#NULL!	0	#NULL!	0	#NULL!	0	#NULL!	0	#NULL!	0	#NULL!	0	#NULL!	0	#NULL!	0	#NULL!	#NULL!	#NULL!
309.03	1	0	#NULL!	0	#NULL!	0	#NULL!	0	#NULL!	0	#NULL!	0	#NULL!	0	#NULL!	0	#NULL!	0	#NULL!	0	#NULL!	#NULL!	#NULL!
309.04	2	0	#NULL!	0	#NULL!	0	#NULL!	0	#NULL!	0	#NULL!	0	#NULL!	0	#NULL!	0	#NULL!	0	#NULL!	0	#NULL!	#NULL!	#NULL!
309.05	10	0	#NULL!	0	#NULL!	0	#NULL!	0	#NULL!	0	#NULL!	0	#NULL!	0	#NULL!	0	#NULL!	0	#NULL!	0	#NULL!	#NULL!	#NULL!
309.06	7	0	#NULL!	0	#NULL!	0	#NULL!	0	#NULL!	0	#NULL!	0	#NULL!	0	#NULL!	0	#NULL!	1	#NULL!	1	#NULL!	#NULL!	#NULL!
310.01	3	0	#NULL!	0	#NULL!	0	#NULL!	0	#NULL!	0	#NULL!	0	#NULL!	0	#NULL!	0	#NULL!	0	#NULL!	0	#NULL!	#NULL!	#NULL!
310.02	1	0	#NULL!	1	#NULL!	0	#NULL!	0	#NULL!	0	#NULL!	1	#NULL!	0	#NULL!	0	#NULL!	0	#NULL!	5	#NULL!	#NULL!	#NULL!
310.03	1	0	#NULL!	1	#NULL!	0	#NULL!	0	#NULL!	0	#NULL!	0	#NULL!	0	#NULL!	0	#NULL!	0	#NULL!	3	#NULL!	#NULL!	#NULL!
310.04	1	0	#NULL!	0	#NULL!	0	#NULL!	0	#NULL!	0	#NULL!	0	#NULL!	0	#NULL!	0	#NULL!	0	#NULL!	0	#NULL!	#NULL!	#NULL!
310.05	2	0	#NULL!	1	#NULL!	0	#NULL!	0	#NULL!	0	#NULL!	0	#NULL!	0	#NULL!	0	#NULL!	0	#NULL!	3	#NULL!	#NULL!	#NULL!
310.06	6	0	#NULL!	1	#NULL!	0	#NULL!	0	#NULL!	0	#NULL!	1	#NULL!	0	#NULL!	0	#NULL!	0	#NULL!	5	#NULL!	#NULL!	#NULL!
310.07	1	0	#NULL!	0	#NULL!	0	#NULL!	0	#NULL!	0	#NULL!	0	#NULL!	0	#NULL!	0	#NULL!	0	#NULL!	0	#NULL!	#NULL!	#NULL!
310.08	9	0	#NULL!	0	#NULL!	0	#NULL!	0	#NULL!	0	#NULL!	0	#NULL!	0	#NULL!	0	#NULL!	0	#NULL!	0	#NULL!	#NULL!	#NULL!
311.01	1	0	#NULL!	1	#NULL!	0	#NULL!	0	#NULL!	0	#NULL!	0	#NULL!	0	#NULL!	0	#NULL!	0	#NULL!	3	#NULL!	#NULL!	#NULL!
311.02	1	0	#NULL!	0	#NULL!	0	#NULL!	0	#NULL!	0	#NULL!	0	#NULL!	0	#NULL!	0	#NULL!	0	#NULL!	0	#NULL!	#NULL!	#NULL!
311.03	1	0	#NULL!	0	#NULL!	0	#NULL!	0	#NULL!	0	#NULL!	0	#NULL!	0	#NULL!	0	#NULL!	0	#NULL!	0	#NULL!	#NULL!	#NULL!
311.04	2	0	#NULL!	1	#NULL!	0	#NULL!	0	#NULL!	0	#NULL!	0	#NULL!	0	#NULL!	0	#NULL!	0	#NULL!	3	#NULL!	#NULL!	#NULL!
311.05	4	0	#NULL!	0	#NULL!	0	#NULL!	0	#NULL!	0	#NULL!	0	#NULL!	0	#NULL!	0	#NULL!	0	#NULL!	0	#NULL!	#NULL!	#NULL!
311.06	4	0	#NULL!	0	#NULL!	0	#NULL!	0	#NULL!	0	#NULL!	0	#NULL!	0	#NULL!	0	#NULL!	0	#NULL!	0	#NULL!	#NULL!	#NULL!
311.07	2	0	#NULL!	0	#NULL!	0	#NULL!	0	#NULL!	0	#NULL!	0	#NULL!	0	#NULL!	0	#NULL!	0	#NULL!	0	#NULL!	#NULL!	#NULL!
312.01	1	0	#NULL!	0	#NULL!	0	#NULL!	0	#NULL!	0	#NULL!	0	#NULL!	0	#NULL!	0	#NULL!	0	#NULL!	0	#NULL!	#NULL!	#NULL!
312.02	1	0	#NULL!	0	#NULL!	0	#NULL!	0	#NULL!	0	#NULL!	0	#NULL!	0	#NULL!	0	#NULL!	0	#NULL!	0	#NULL!	#NULL!	#NULL!
312.03	8	0	#NULL!	0	#NULL!	0	#NULL!	0	#NULL!	0	#NULL!	0	#NULL!	0	#NULL!	0	#NULL!	0	#NULL!	0	#NULL!	#NULL!	#NULL!
312.04	8	0	#NULL!	0	#NULL!	0	#NULL!	0	#NULL!	0	#NULL!	0	#NULL!	0	#NULL!	0	#NULL!	0	#NULL!	0	#NULL!	#NULL!	#NULL!
313.01	10	0	#NULL!	0	#NULL!	0	#NULL!	0	#NULL!	0	#NULL!	0	#NULL!	0	#NULL!	0	#NULL!	0	#NULL!	0	#NULL!	#NULL!	#NULL!
313.02	9	0	#NULL!	0	#NULL!	0	#NULL!	0	#NULL!	0	#NULL!	0	#NULL!	0	#NULL!	0	#NULL!	0	#NULL!	0	#NULL!	#NULL!	#NULL!
313.03	1	1	#NULL!	1	#NULL!	0	#NULL!	0	#NULL!	0	#NULL!	0	#NULL!	0	#NULL!	0	#NULL!	1	#NULL!	7	#NULL!	#NULL!	#NULL!
313.04	1	0	#NULL!	0	#NULL!	0	#NULL!	0	#NULL!	0	#NULL!	0	#NULL!	0	#NULL!	0	#NULL!	0	#NULL!	0	#NULL!	#NULL!	#NULL!
313.05	1	0	#NULL!	0	#NULL!	0	#NULL!	0	#NULL!	0	#NULL!	0	#NULL!	0	#NULL!	0	#NULL!	0	#NULL!	0	#NULL!	#NULL!	#NULL!
314.01	1	0	#NULL!	1	#NULL!	0	#NULL!	0	#NULL!	0	#NULL!	0	#NULL!	0	#NULL!	0	#NULL!	0	#NULL!	3	#NULL!	#NULL!	#NULL!
314.02	1	0	#NULL!	0	#NULL!	0	#NULL!	0	#NULL!	0	#NULL!	0	#NULL!	0	#NULL!	0	#NULL!	0	#NULL!	0	#NULL!	#NULL!	#NULL!
314.03	4	0	#NULL!	0	#NULL!	0	#NULL!	0	#NULL!	0	#NULL!	0	#NULL!	0	#NULL!	0	#NULL!	0	#NULL!	0	#NULL!	#NULL!	#NULL!
314.04	1	0	#NULL!	0	#NULL!	0	#NULL!	0	#NULL!	0	#NULL!	0	#NULL!	0	#NULL!	0	#NULL!	0	#NULL!	0	#NULL!	#NULL!	#NULL!
[truncated: 646 more rows]
